# Supplementary material for: Vaccination of SARS-CoV-2-infected individuals expands a broad range of clonally diverse affinity-matured B cell lineages
Source: Nat Commun. 2023 Apr 19;14:2249. doi: 10.1038/s41467-023-37972-1 (PMC10115384; doi:10.1038/s41467-023-37972-1)
Supplement: Supplementary file 4 — Supplementary Data 1 [file 41467_2023_37972_MOESM4_ESM.xlsx]

## Sheet: Infected-vax
Vaccine	Donor ID	Sample nr	Sample nr	Day of pre-vaccination sample	Day of pre-vaccination sample	Day of vaccination	Day of post-vaccination sample	Day of post-vaccination sample	Age (years)	Sex
		Last sample pre vaccine	7-9d post vaccine	day post disease onset	days before vaccination	day post disease onset	day post disease onset	day after vaccination
Moderna	INVAX-1	1245	V2	65	0	65	75	10	hidden	F
Pfizer	INVAX-2	1642	V23	190	15	205	213	8	hidden	M
Moderna	INVAX-3	1501	V27	94	46	140	148	8	hidden	F
Moderna	INVAX-4	1741	V28	98	7	105	113	8	hidden	M
Moderna	INVAX-5	1076	V3	40	23	63	77	14	hidden	F
Pfizer	INVAX-6	1535	V30	95	42	137	145	8	hidden	F
Pfizer	INVAX-7	1536	V31	97	41	138	147	9	hidden	M
Pfizer	INVAX-8	1503	V34	105	60	165	165	0	hidden	F
Pfizer	INVAX-9	1583	V35	102	42	144	151	7	hidden	M
Pfizer	INVAX-10	899	V36	213	139	352	359	7	hidden	M
Pfizer	INVAX-11	1405	V43	196	62	258	268	10	hidden	M
Pfizer	INVAX-12	1534	V44	188	47	235	245	10	hidden	M
Pfizer	INVAX-13	1843	V49	191	7	198	205	7	hidden	M
Pfizer	INVAX-14	1635	V52	187	40	227	235	8	hidden	M
Pfizer	INVAX-15	1258	V53	100	88	188	195	7	hidden	F
Pfizer	INVAX-16	660	V59	181	176	357	368	11	hidden	F
Pfizer	INVAX-17	1746	V62	99	25	124	135	11	hidden	M
Pfizer	INVAX-18	1613	V63	187	49	236	244	8	hidden	M
Pfizer	INVAX-19	1881	V64	185	12	197	204	7	hidden	F
Pfizer	INVAX-20	700	V9	189	99	288	297	9	hidden	M
Moderna	IML3694			160	2	162	171	9	hidden	F
Moderna	IML3695			169	0	169	176	7	hidden	M
			Median	164.5	41.5	178.5	185.5	8	62.5
			Min	40	0	63	75	0	25
			Max	213	176	357	368	14	76

## Sheet: Unexposed-vax
Vaccine	Donor ID	Day of post-vaccination sample	Age (years)	Sex
		day after second dose of vaccination
Moderna	IML3856	7	hidden	M
Moderna	IML3878	6	hidden	M
Moderna	IML3869	30	hidden	F
Moderna	IML3872	32	hidden	M
Moderna	IML3868	30	hidden	M
Moderna	IML3877	38	hidden	M
Moderna	IML3876	36	hidden	F
Moderna	IML3871	29	hidden	F
Moderna	IML3861	20	hidden	M
Moderna	IML3857	29	hidden	F
Moderna	IML3870	15	hidden	M
Moderna	IML3858	23	hidden	F
Moderna	IML3862	8	hidden	F
Moderna	IML3873	32	hidden	F
Moderna	IML3863	14	hidden	F
Pfizer	IML3763	18	hidden	F
Pfizer	IML3770	23	hidden	M
Pfizer	IML3819	25	hidden	F
Pfizer	IML3846	16	hidden	F
Pfizer	IML3847	19	hidden	M
Moderna	IML3793	27	hidden	M
	Median	23	34
	Min	6	21
	Max	38	68
