# Supplementary material for: Vaccination of SARS-CoV-2-infected individuals expands a broad range of clonally diverse affinity-matured B cell lineages
Source: Nat Commun. 2023 Apr 19;14:2249. doi: 10.1038/s41467-023-37972-1 (PMC10115384; doi:10.1038/s41467-023-37972-1)
Supplement: Supplementary file 8 — Source Data [file 41467_2023_37972_MOESM8_ESM.xlsx]

## Sheet: Figure 1
Figure 1b
	Donor	timepoint	variant	NT50
	IML3694	11/14 DPI	Beta	25
	IML3694	11/14 DPI	Delta	233
	IML3694	11/14 DPI	index	233
	IML3694	160/169 DPI	Beta	25
	IML3694	160/169 DPI	Delta	227
	IML3694	160/169 DPI	Omicron BA.1	25
	IML3694	160/169 DPI	index	243
	IML3694	32/37 DPI	Beta	25
	IML3694	32/37 DPI	Delta	222
	IML3694	32/37 DPI	index	327
	IML3694	9/7 DPV	Beta	1526
	IML3694	9/7 DPV	Delta	3549
	IML3694	9/7 DPV	Omicron BA.1	1621
	IML3694	9/7 DPV	index	3021
	IML3695	11/14 DPI	Beta	25
	IML3695	11/14 DPI	Delta	58
	IML3695	11/14 DPI	index	146
	IML3695	160/169 DPI	Beta	25
	IML3695	160/169 DPI	Delta	61
	IML3695	160/169 DPI	Omicron BA.1	25
	IML3695	160/169 DPI	index	142
	IML3695	32/37 DPI	Beta	25
	IML3695	32/37 DPI	Delta	62
	IML3695	32/37 DPI	index	200
	IML3695	9/7 DPV	Beta	412
	IML3695	9/7 DPV	Delta	1485
	IML3695	9/7 DPV	Omicron BA.1	953
	IML3695	9/7 DPV	index	2655
Figure 1c
	Donor	subdomain	n
	IML3694	NTD	40
	IML3694	RBD	28
	IML3694	S2	95
	IML3694	Undefined	69
	IML3695	NTD	28
	IML3695	RBD	47
	IML3695	S2	97
	IML3695	Undefined	55
Figure 1d
	v_gene	v_family	Donor	frequency	n
	IGHV1-18	VH1	IML3694	0.0108932	5
	IGHV1-18	VH1	IML3695	0.0130719	6
	IGHV1-2	VH1	IML3694	0.0152505	7
	IGHV1-2	VH1	IML3695	0.0108932	5
	IGHV1-24	VH1	IML3694	0.0043573	2
	IGHV1-24	VH1	IML3695	0.00653595	3
	IGHV1-3	VH1	IML3694	0.00217865	1
	IGHV1-3	VH1	IML3695	0.00653595	3
	IGHV1-45	VH1	IML3694	0.0043573	2
	IGHV1-45	VH1	IML3695	0.0043573	2
	IGHV1-46	VH1	IML3694	0.0108932	5
	IGHV1-46	VH1	IML3695	0.0108932	5
	IGHV1-69	VH1	IML3694	0.0326797	15
	IGHV1-69	VH1	IML3695	0.0305011	14
	IGHV1-8	VH1	IML3694	0.0043573	2
	IGHV1-8	VH1	IML3695	0.00653595	3
	IGHV2-26	VH2	IML3694	0.00217865	1
	IGHV2-26	VH2	IML3695	0.0043573	2
	IGHV2-5	VH2	IML3694	0.0087146	4
	IGHV2-5	VH2	IML3695	0.00217865	1
	IGHV2-70	VH2	IML3694	0.00653595	3
	IGHV2-70	VH2	IML3695	0.0043573	2
	IGHV3-11	VH3	IML3694	0.00653595	3
	IGHV3-13	VH3	IML3694	0.0087146	4
	IGHV3-13	VH3	IML3695	0.0087146	4
	IGHV3-15	VH3	IML3694	0.0043573	2
	IGHV3-15	VH3	IML3695	0.0108932	5
	IGHV3-21	VH3	IML3694	0.0043573	2
	IGHV3-21	VH3	IML3695	0.0108932	5
	IGHV3-23	VH3	IML3694	0.0261438	12
	IGHV3-23	VH3	IML3695	0.0152505	7
	IGHV3-30	VH3	IML3694	0.0675381	31
	IGHV3-30	VH3	IML3695	0.0588235	27
	IGHV3-30-3	VH3	IML3694	0.0457516	21
	IGHV3-30-3	VH3	IML3695	0.0479303	22
	IGHV3-33	VH3	IML3694	0.037037	17
	IGHV3-33	VH3	IML3695	0.0522876	24
	IGHV3-43	VH3	IML3694	0.00217865	1
	IGHV3-48	VH3	IML3694	0.00217865	1
	IGHV3-48	VH3	IML3695	0.0043573	2
	IGHV3-49	VH3	IML3694	0.0043573	2
	IGHV3-53	VH3	IML3694	0.0043573	2
	IGHV3-53	VH3	IML3695	0.00653595	3
	IGHV3-7	VH3	IML3694	0.0152505	7
	IGHV3-7	VH3	IML3695	0.0130719	6
	IGHV3-72	VH3	IML3694	0.0043573	2
	IGHV3-74	VH3	IML3694	0.0043573	2
	IGHV3-74	VH3	IML3695	0.00217865	1
	IGHV3-9	VH3	IML3694	0.0239651	11
	IGHV3-9	VH3	IML3695	0.0261438	12
	IGHV4-30-2	VH4	IML3694	0.00217865	1
	IGHV4-30-4	VH4	IML3695	0.0043573	2
	IGHV4-31	VH4	IML3694	0.0348584	16
	IGHV4-31	VH4	IML3695	0.0392157	18
	IGHV4-34	VH4	IML3694	0.0130719	6
	IGHV4-34	VH4	IML3695	0.0043573	2
	IGHV4-39	VH4	IML3694	0.0130719	6
	IGHV4-39	VH4	IML3695	0.0283224	13
	IGHV4-4	VH4	IML3694	0.0108932	5
	IGHV4-4	VH4	IML3695	0.0196078	9
	IGHV4-59	VH4	IML3694	0.037037	17
	IGHV4-59	VH4	IML3695	0.0174292	8
	IGHV4-61	VH4	IML3694	0.0130719	6
	IGHV5-51	VH5	IML3694	0.0174292	8
	IGHV5-51	VH5	IML3695	0.0239651	11
Figure 1e
	v_gene	v_family	subdomain	frequency	n
	IGHV1-18	VH1	NTD	0.00653595	3
	IGHV1-18	VH1	RBD	0.00217865	1
	IGHV1-18	VH1	S2	0.0108932	5
	IGHV1-18	VH1	Undefined	0.0043573	2
	IGHV1-2	VH1	RBD	0.0043573	2
	IGHV1-2	VH1	S2	0.0152505	7
	IGHV1-2	VH1	Undefined	0.00653595	3
	IGHV1-24	VH1	NTD	0.0087146	4
	IGHV1-24	VH1	Undefined	0.00217865	1
	IGHV1-3	VH1	RBD	0.00217865	1
	IGHV1-3	VH1	S2	0.00653595	3
	IGHV1-45	VH1	RBD	0.00217865	1
	IGHV1-45	VH1	Undefined	0.00653595	3
	IGHV1-46	VH1	NTD	0.0043573	2
	IGHV1-46	VH1	RBD	0.0043573	2
	IGHV1-46	VH1	S2	0.00217865	1
	IGHV1-46	VH1	Undefined	0.0108932	5
	IGHV1-69	VH1	NTD	0.00217865	1
	IGHV1-69	VH1	RBD	0.0174292	8
	IGHV1-69	VH1	S2	0.0413943	19
	IGHV1-69	VH1	Undefined	0.00217865	1
	IGHV1-8	VH1	NTD	0.00217865	1
	IGHV1-8	VH1	RBD	0.0043573	2
	IGHV1-8	VH1	Undefined	0.0043573	2
	IGHV2-26	VH2	NTD	0.00217865	1
	IGHV2-26	VH2	RBD	0.00217865	1
	IGHV2-26	VH2	S2	0.00217865	1
	IGHV2-5	VH2	RBD	0.0043573	2
	IGHV2-5	VH2	S2	0.00217865	1
	IGHV2-5	VH2	Undefined	0.0043573	2
	IGHV2-70	VH2	NTD	0.0043573	2
	IGHV2-70	VH2	S2	0.0043573	2
	IGHV2-70	VH2	Undefined	0.00217865	1
	IGHV3-11	VH3	NTD	0.00217865	1
	IGHV3-11	VH3	RBD	0.00217865	1
	IGHV3-11	VH3	S2	0.00217865	1
	IGHV3-13	VH3	NTD	0.00217865	1
	IGHV3-13	VH3	RBD	0.0043573	2
	IGHV3-13	VH3	S2	0.00217865	1
	IGHV3-13	VH3	Undefined	0.0087146	4
	IGHV3-15	VH3	RBD	0.00217865	1
	IGHV3-15	VH3	S2	0.00653595	3
	IGHV3-15	VH3	Undefined	0.00653595	3
	IGHV3-21	VH3	NTD	0.0043573	2
	IGHV3-21	VH3	RBD	0.0043573	2
	IGHV3-21	VH3	S2	0.00217865	1
	IGHV3-21	VH3	Undefined	0.0043573	2
	IGHV3-23	VH3	NTD	0.0108932	5
	IGHV3-23	VH3	RBD	0.0087146	4
	IGHV3-23	VH3	S2	0.0130719	6
	IGHV3-23	VH3	Undefined	0.0087146	4
	IGHV3-30	VH3	NTD	0.0087146	4
	IGHV3-30	VH3	RBD	0.0196078	9
	IGHV3-30	VH3	S2	0.0457516	21
	IGHV3-30	VH3	Undefined	0.0522876	24
	IGHV3-30-3	VH3	NTD	0.0174292	8
	IGHV3-30-3	VH3	RBD	0.00217865	1
	IGHV3-30-3	VH3	S2	0.0566449	26
	IGHV3-30-3	VH3	Undefined	0.0174292	8
	IGHV3-33	VH3	NTD	0.0174292	8
	IGHV3-33	VH3	RBD	0.0087146	4
	IGHV3-33	VH3	S2	0.0326797	15
	IGHV3-33	VH3	Undefined	0.0305011	14
	IGHV3-43	VH3	NTD	0.00217865	1
	IGHV3-48	VH3	NTD	0.0043573	2
	IGHV3-48	VH3	S2	0.00217865	1
	IGHV3-49	VH3	RBD	0.00217865	1
	IGHV3-49	VH3	Undefined	0.00217865	1
	IGHV3-53	VH3	RBD	0.0087146	4
	IGHV3-53	VH3	S2	0.00217865	1
	IGHV3-7	VH3	NTD	0.0043573	2
	IGHV3-7	VH3	S2	0.0152505	7
	IGHV3-7	VH3	Undefined	0.0087146	4
	IGHV3-72	VH3	S2	0.00217865	1
	IGHV3-72	VH3	Undefined	0.00217865	1
	IGHV3-74	VH3	S2	0.0043573	2
	IGHV3-74	VH3	Undefined	0.00217865	1
	IGHV3-9	VH3	NTD	0.0174292	8
	IGHV3-9	VH3	RBD	0.0196078	9
	IGHV3-9	VH3	S2	0.0087146	4
	IGHV3-9	VH3	Undefined	0.0043573	2
	IGHV4-30-2	VH4	S2	0.00217865	1
	IGHV4-30-4	VH4	NTD	0.00217865	1
	IGHV4-30-4	VH4	Undefined	0.00217865	1
	IGHV4-31	VH4	NTD	0.0043573	2
	IGHV4-31	VH4	RBD	0.0130719	6
	IGHV4-31	VH4	S2	0.0392157	18
	IGHV4-31	VH4	Undefined	0.0174292	8
	IGHV4-34	VH4	NTD	0.00217865	1
	IGHV4-34	VH4	RBD	0.0043573	2
	IGHV4-34	VH4	S2	0.00217865	1
	IGHV4-34	VH4	Undefined	0.0087146	4
	IGHV4-39	VH4	NTD	0.00217865	1
	IGHV4-39	VH4	RBD	0.0087146	4
	IGHV4-39	VH4	S2	0.0174292	8
	IGHV4-39	VH4	Undefined	0.0130719	6
	IGHV4-4	VH4	NTD	0.00653595	3
	IGHV4-4	VH4	RBD	0.0043573	2
	IGHV4-4	VH4	S2	0.0087146	4
	IGHV4-4	VH4	Undefined	0.0108932	5
	IGHV4-59	VH4	NTD	0.00217865	1
	IGHV4-59	VH4	S2	0.0348584	16
	IGHV4-59	VH4	Undefined	0.0174292	8
	IGHV4-61	VH4	NTD	0.00217865	1
	IGHV4-61	VH4	S2	0.0087146	4
	IGHV4-61	VH4	Undefined	0.00217865	1
	IGHV5-51	VH5	NTD	0.0043573	2
	IGHV5-51	VH5	RBD	0.00653595	3
	IGHV5-51	VH5	S2	0.0239651	11
	IGHV5-51	VH5	Undefined	0.00653595	3

## Sheet: Figure 2
Figure 2
	Donor	mAb ID	VH gene	JH gene	HCDR3	% VH SHM nt	VL gene	JL gene	LCDR3	% VL SHM nt	index IC50 (μg/ml)	Beta IC50 (μg/ml)	Delta IC50 (μg/ml)	Omicron BA.1 IC50 (μg/ml)	Omicron BA.2.75 IC50 (μg/ml)	Omicron BA.5 IC50 (μg/ml)
	IML3694	ADI-67481	IGHV3-53*02	IGHJ4*02	ARDLDVMGGFDY	2	IGKV1-9*01	IGKJ1*01	QELNSYPRT	2.1	0.0589	>1	0.1227	N.D.	N.D.	N.D.
	IML3694	ADI-67485	IGHV1-69*01	IGHJ2*01	ATGVRYCDTTSCRASYFDF	4.7	IGKV3-20*01	IGKJ2*01	QQYGSSPLT	1.7	0.0148	N.D.	0.2704	4.211	N.D.	N.D.
	IML3694	ADI-67649	IGHV4-4*02	IGHJ4*02	ARDIRQDDCSTTRCPEY	5.1	IGKV3-11*01	IGKJ3*01	QQRSNWPPT	1.7	0.012	>1	0.0302	N.D.	N.D.	N.D.
	IML3694	ADI-67652	IGHV1-2*02	IGHJ6*03	ARDRNWAIFGVESDV	5.7	IGLV2-23*02	IGLJ3*02	CSYADSSAWV	4.1	0.1698	>1	0.302	N.D.	N.D.	N.D.
	IML3694	ADI-67657	IGHV3-23*01	IGHJ4*02	AKDRLRTSSLQPMPFFDY	3.7	IGKV4-1*01	IGKJ1*01	QQYYSAPYT	1.7	0.0007	N.D.	>1	2.139	N.D.	N.D.
	IML3694	ADI-67679	IGHV3-53*02	IGHJ4*02	ARDLAGPGLFDH	5.8	IGKV1-33*01	IGKJ5*01	QQYDNVPSIT	3.2	0.0584	>1	0.0599	0.1204	N.D.	N.D.
	IML3694	ADI-67680	IGHV3-33*01	IGHJ2*01	ARDGTIAVAGTFDRFFDL	3.4	IGKV1-33*01	IGKJ3*01	QQYHILPFT	3.9	0.1108	>1	0.2379	N.D.	N.D.	N.D.
	IML3694	ADI-67722	IGHV4-34*01	IGHJ6*03	ARGVQIPEYCSMNNCPVSDHHYFYMDV	13.3	IGKV3-20*01	IGKJ1*01	QQYGGSRPWT	4.5	0.0282	0.2552	0.0122	N.D.	N.D.	N.D.
	IML3694	ADI-67726	IGHV1-8*01	IGHJ6*03	ATKRVQVPRRYYYYMDL	3.1	IGKV2-28*01	IGKJ4*01	MQSLQTPLT	2	0.0258	N.D.	0.0235	N.D.	N.D.	N.D.
	IML3694	ADI-67744	IGHV3-9*01	IGHJ6*02	AKGKAAGHSYYYGMDV	3.4	IGKV1-39*01	IGKJ1*01	QQSYVTPWT	3.9	0.0154	0.0272	0.0102	0.01366	0.007	>1
	IML3694	ADI-67748	IGHV4-31*03	IGHJ4*02	ARSPVIYGTNSGFDY	5.7	IGKV5-2*01	IGKJ1*01	LQHDNFPYT	1.1	0.0082	0.0322	0.0431	4.405	N.D.	N.D.
	IML3694	ADI-67757	IGHV1-8*01	IGHJ6*02	ARGNYFDGDGYVDY	4.1	IGKV3-15*01	IGKJ4*01	QQYNNWPLT	3.2	0.0216	N.D.	0.0302	N.D.	N.D.	N.D.
	IML3694	ADI-67831	IGHV3-49*03	IGHJ4*02	TLTVTNRYYFHS	2.4	IGKV3-15*01	IGKJ2*03	QQYNNWFS	0.7	0.009	>1	0.8322	N.D.	N.D.	N.D.
	IML3695	ADI-67119	IGHV3-53*02	IGHJ6*02	ARDSVRGGMDV	5.8	IGLV3-9*01	IGLJ2*01	QVWDTTSVI	8.6	0.065	0.6351	0.0808	N.D.	N.D.	N.D.
	IML3695	ADI-67127	IGHV3-9*01	IGHJ3*02	AKDDYPSSWYEHHPQRWAFDI	3.7	IGLV1-51*01	IGLJ3*02	GTWDSSLSVV	0.3	0.0541	>1	>1	N.D.	N.D.	N.D.
	IML3695	ADI-67135	IGHV3-9*01	IGHJ4*02	AKGGEYSSRWYLRESYFDY	5.1	IGKV2D-29*01	IGKJ4*01	MQSIQVPLT	1.7	0.0025	N.D.	>1	N.D.	N.D.	N.D.
	IML3695	ADI-67138	IGHV4-39*01	IGHJ4*02	AVGGVRSLEWLLQFDY	6.1	IGLV2-8*01	IGLJ1*01	SSYAGSSSLV	2.7	0.0065	0.001	0.003	0.002276	0.003	>1
	IML3695	ADI-67139	IGHV4-31*03	IGHJ4*02	ARDSDYGEYFDS	3.3	IGKV3-11*01	IGKJ5*01	QQRYNWPPIT	1.7	0.2125	>1	>1	N.D.	N.D.	N.D.
	IML3695	ADI-67140	IGHV3-53*02	IGHJ3*02	AREAYAFDI	5.5	IGKV1-9*01	IGKJ4*01	QQLNSHPPA	2.1	0.012	>1	0.015	N.D.	N.D.	N.D.
	IML3695	ADI-67183	IGHV4-39*01	IGHJ4*02	AVGGVRFFEWLLQFDY	3.7	IGLV2-8*01	IGLJ2*01	SSYAGSSSLI	3.7	0.0029	0.0027	0.0008	0.003034	0.005	>1
	IML3695	ADI-67189	IGHV3-30*03	IGHJ4*02	ARDYGDYAAFDS	4.4	IGKV4-1*01	IGKJ4*01	QQYYSTPLT	1.3	0.2776	>1	>1	N.D.	N.D.	N.D.
	IML3695	ADI-67218	IGHV4-34*01	IGHJ3*02	ARWDLLYPRDAFDI	3.1	IGLV2-11*01	IGLJ2*01	CSYAGSYVV	2.1	0.0657	>1	0.057	N.D.	N.D.	N.D.
	IML3695	ADI-67852	IGHV3-9*01	IGHJ4*02	AKDIQFRDRDCTNGVCSVGGFDY	5.7	IGKV3-15*01	IGKJ2*01	QQYNKWPPRT	1.7	0.2345	>1	>1	1.103	N.D.	N.D.
	IML3695	ADI-67857	IGHV4-39*01	IGHJ4*02	AVGGVRFLEWLLQFDY	2.4	IGLV2-8*01	IGLJ1*01	SSYAGSSNLV	1.7	0.0027	0.0727	0.0159	0.01917	0.089	>1
	IML3695	ADI-67935	IGHV4-31*03	IGHJ4*02	ARGPYASGSFDS	5	IGKV3-20*01	IGKJ1*01	HHYGSSGDT	2.1	0.048	N.D.	0.039	N.D.	N.D.	N.D.
	IML3695	ADI-67971	IGHV3-9*01	IGHJ3*02	AKLGGAN.D.YDFRSGPTAFDI	4.4	IGLV1-44*01	IGLJ2*01	ATWDDSLNGVVV	2	0.1363	0.3985	>1	0.1333	N.D.	N.D.
	IML3695	ADI-67977	IGHV3-9*01	IGHJ6*02	VKDMSVGDRSVEYYGMDV	2	IGLV3-21*04	IGLJ2*01	QVWDSSSENVV	2.1	0.0759	0.2904	0.4427	0.02833	N.D.	N.D.
	IML3695	ADI-67981	IGHV1-69*01	IGHJ3*02	ARDGRHNYDSTGYYHN.D.FDI	5.7	IGKV1-39*01	IGKJ1*01	QQSYSSRT	3.2	0.0094	>1	0.0117	0.04438	N.D.	N.D.
	IML3695	ADI-67983	IGHV3-9*01	IGHJ4*02	AKGKWPSSPSFLTDY	5	IGKV1-27*01	IGKJ4*01	QKYNSVPLT	3.5	0.0031	>1	0.0049	N.D.	N.D.	N.D.
	IML3695	ADI-67994	IGHV3-23*01	IGHJ6*02	ARDLGGYSYGLNFFYAMDV	3.8	IGLV2-14*03	IGLJ2*01	SSYTSSSTFVL	2	0.1967	0.3379	0.227	0.3084	N.D.	N.D.
	IML3695	ADI-67999	IGHV1-69*01	IGHJ4*02	ARERGYSGYGASLYFDY	5.1	IGLV1-40*01	IGLJ1*01	QSYDSSLSGAV	1.7	0.5019	0.6414	>1	0.1381	N.D.	N.D.

## Sheet: Figure 3
Figure 3a
	timepoint	n
	Acute	16
	Post-vax	5
	Pre-vax	12
Figure 3b
	Donor	sequence_id	V_SHM	timepoint	HKU1_S_binder		Statistics V_SHM
	IML3694	ADI-66209	4.7	Acute	No		Test	type	Comparison	P-value	W
	IML3694	ADI-66210	3.4	Acute	No		Wilcoxon rank sum test with continuity correction	Two-sided	HKU1 S binders vs non HKU1 S binders	1.261e-05	110.5
	IML3694	ADI-66208	0	Acute	No
	IML3694	ADI-66214	6.4	Acute	No
	IML3694	ADI-66203	4.4	Acute	No
	IML3694	ADI-66211	0	Acute	No
	IML3694	ADI-66230	0	Acute	No
	IML3694	ADI-66213	4.1	Acute	No
	IML3694	ADI-66212	5.4	Acute	No
	IML3694	ADI-66201	6.8	Acute	No
	IML3694	ADI-66202	5.4	Acute	No
	IML3694	ADI-66175	7.1	Acute	Yes
	IML3694	ADI-66172	7.1	Acute	Yes
	IML3694	ADI-66189	11.2	Acute	Yes
	IML3694	ADI-66216	8.8	Acute	No
	IML3694	ADI-66217	5.1	Acute	No
	IML3694	ADI-66177	9.5	Acute	Yes
	IML3694	ADI-66215	0	Acute	No
	IML3694	ADI-66218	4.8	Acute	No
	IML3694	ADI-66204	5.4	Acute	No
	IML3694	ADI-66176	8.5	Acute	Yes
	IML3694	ADI-66205	11.9	Acute	No
	IML3694	ADI-66198	4.4	Acute	No
	IML3694	ADI-66231	7.1	Acute	No
	IML3694	ADI-66206	0	Acute	No
	IML3694	ADI-66219	0	Acute	No
	IML3694	ADI-66199	4.4	Acute	No
	IML3694	ADI-66220	0	Acute	No
	IML3694	ADI-66171	9.2	Acute	Yes
	IML3694	ADI-66222	5.4	Acute	No
	IML3694	ADI-66173	7.5	Acute	Yes
	IML3694	ADI-66224	0	Acute	No
	IML3694	ADI-66221	3.7	Acute	No
	IML3694	ADI-66170	7.1	Acute	Yes
	IML3694	ADI-66223	6.1	Acute	No
	IML3694	ADI-66190	12.2	Acute	Yes
	IML3694	ADI-66174	8.2	Acute	Yes
	IML3694	ADI-66226	0	Acute	No
	IML3694	ADI-66200	4.4	Acute	No
	IML3694	ADI-66207	5.5	Acute	No
	IML3694	ADI-66227	5.4	Acute	No
	IML3694	ADI-66225	0	Acute	No
	IML3695	ADI-66195	5.5	Acute	No
	IML3695	ADI-62731	8.9	Acute	Yes
	IML3695	ADI-66197	6.2	Acute	No
	IML3695	ADI-62742	5.2	Acute	Yes
	IML3695	ADI-62748	5.1	Acute	No
	IML3695	ADI-62689	6.1	Acute	No
	IML3695	ADI-66169	5.4	Acute	Yes
	IML3695	ADI-62690	0.7	Acute	No
	IML3695	ADI-66228	4.7	Acute	No
	IML3695	ADI-66229	4.8	Acute	No
	IML3695	ADI-66196	0.7	Acute	No
	IML3695	ADI-67107	8.5	Acute	No
	IML3695	ADI-67102	3.1	Acute	Yes
	IML3695	ADI-67101	5.4	Acute	Yes
	IML3695	ADI-67109	0	Acute	No
	IML3695	ADI-67106	0	Acute	No
	IML3695	ADI-67108	0	Acute	No
	IML3695	ADI-67111	4.1	Acute	No
	IML3695	ADI-67115	0	Acute	No
	IML3695	ADI-67112	0	Acute	No
	IML3695	ADI-67113	0	Acute	No
	IML3695	ADI-67114	0	Acute	No
	IML3695	ADI-67103	5.4	Acute	Yes
	IML3695	ADI-67116	5.1	Acute	No
Figure 3c
	Newick formatted tree lineage tree with metadata in node names:
	(((((M05494-116-000000000-JGWM8-1-2115-9959-19388_bulk_IgG_Acute_14:0.001142192,M05494-116-000000000-JGWM8-1-1115-6519-20139_bulk_IgG_Acute_19:0.001898776)0.933:0.002364278,M05494-116-000000000-JGWM8-1-1119-10488-14088_bulk_IgG_Acute_42:0.002693903)0.000:0.000000006,M05494-116-000000000-JGWM8-1-1116-3052-10689_bulk_IgG_Acute_5:0.002688904)0.000:0.000000005,M05494-116-000000000-JGWM8-1-2117-12235-…

## Sheet: Figure 4
Figure 4a
	ADI-66196 tree in newick format:
	((M05494-113-000000000-JGW9F-1-2114-6814-11288_bulk_IgM_Acute_14:0.002874298,M05494-113-000000000-JGW9F-1-1116-15956-7846_bulk_IgM_Acute_41:0.005755998)0.060:0.000000005,M05494-110-000000000-JH2MR-1-2114-24653-15352_bulk_IgM_Acute_11:0.005757230,(((((((M05494-110-000000000-JH2MR-1-2117-25063-13932_bulk_IgM_Acute_14:0.0,M05494-113-000000000-JGW9F-1-2116-20260-17538_bulk_IgM_Acute_8:0.0):0.00000000…
	ADI-67860 tree in newick format:
	(((M05494-116-000000000-JGWM8-1-1115-8100-6944_bulk_IgG_Acute_6:0.017167384,M05494-116-000000000-JGWM8-1-1102-19505-2032_bulk_IgG_Acute_16:0.008541889)0.917:0.000000005,((M05494-116-000000000-JGWM8-1-1107-11840-5348_bulk_IgG_Acute_11:0.005682369,(M05494-116-000000000-JGWM8-1-1106-9754-5022_bulk_IgG_Acute_27:0.000000005,((M05494-116-000000000-JGWM8-1-1108-17375-23136_bulk_IgG_Acute_8:0.000000005,(…
	ADI-67983 tree in newick format:
	(M05494-113-000000000-JGW9F-1-2108-12969-16911_bulk_IgG_Post-vax_90:0.002805153,(((((((M05494-113-000000000-JGW9F-1-2104-3080-16602_bulk_IgG_Post-vax_170:0.001891359,(M05494-113-000000000-JGW9F-1-2117-19419-24949_bulk_IgG_Post-vax_10:0.000000005,(M05494-113-000000000-JGW9F-1-1104-5552-19569_bulk_IgG_Post-vax_9:0.000000005,(M05494-113-000000000-JGW9F-1-1109-7698-10021_bulk_IgG_Post-vax_8:0.0028950…
Figure 4b
	Donor	clone_subdomain	sequence_id	timepoint	type	V_SHM
	IML3695	S2	M05494:113:000000000-JGW9F:1:1112:3005:8696	Acute IgM	bulk	0
	IML3695	S2	M05494:116:000000000-JGWM8:1:2102:18299:3711	Acute IgG	bulk	0.7
	IML3695	S2	M05494:116:000000000-JGWM8:1:2105:12237:9513	Acute IgG	bulk	0
	IML3695	S2	M05494:116:000000000-JGWM8:1:1108:17819:17092	Acute IgG	bulk	1
	IML3695	S2	M05494:116:000000000-JGWM8:1:1103:5195:6449	Acute IgG	bulk	1.7
	IML3695	S2	M05494:116:000000000-JGWM8:1:2111:14883:2108	Acute IgG	bulk	0.7
	IML3695	S2	M05494:116:000000000-JGWM8:1:2102:16317:12409	Acute IgG	bulk	1
	IML3695	S2	M05494:116:000000000-JGWM8:1:1108:27274:10211	Acute IgG	bulk	1.4
	IML3695	S2	M05494:116:000000000-JGWM8:1:1118:24633:8002	Acute IgG	bulk	1
	IML3695	S2	M05494:116:000000000-JGWM8:1:2106:4162:10208	Acute IgG	bulk	1
	IML3695	S2	M05494:116:000000000-JGWM8:1:1101:9223:14736	Acute IgG	bulk	0
	IML3695	S2	M05494:116:000000000-JGWM8:1:1102:19505:2032	Acute IgG	bulk	1.7
	IML3695	S2	M05494:116:000000000-JGWM8:1:2102:6442:3911	Acute IgG	bulk	1
	IML3695	S2	M05494:116:000000000-JGWM8:1:2115:4441:21478	Acute IgG	bulk	1.7
	IML3695	S2	M05494:116:000000000-JGWM8:1:1115:8100:6944	Acute IgG	bulk	2.7
	IML3695	S2	M05494:116:000000000-JGWM8:1:2116:15319:14657	Acute IgG	bulk	2
	IML3695	S2	M05494:116:000000000-JGWM8:1:1108:17375:23136	Acute IgG	bulk	1.7
	IML3695	S2	M05494:116:000000000-JGWM8:1:2118:18031:12699	Acute IgG	bulk	0.7
	IML3695	S2	M05494:116:000000000-JGWM8:1:1106:9754:5022	Acute IgG	bulk	1.4
	IML3695	S2	M05494:116:000000000-JGWM8:1:1110:11806:10263	Acute IgG	bulk	0.7
	IML3695	S2	M05494:116:000000000-JGWM8:1:1102:16469:14586	Acute IgG	bulk	0.7
	IML3695	S2	M05494:116:000000000-JGWM8:1:1107:11840:5348	Acute IgG	bulk	1.7
	IML3695	S2	M05494:116:000000000-JGWM8:1:1106:7891:5047	Acute IgG	bulk	1
	IML3695	S2	M05494:116:000000000-JGWM8:1:1118:21836:16888	Acute IgG	bulk	7.8
	IML3695	S2	M05494:116:000000000-JGWM8:1:1111:7894:15273	Acute IgG	bulk	2.7
	IML3695	S2	M05494:116:000000000-JGWM8:1:1104:14362:14293	Acute IgG	bulk	2.4
	IML3695	S2	M05494:116:000000000-JGWM8:1:2111:11168:2398	Acute IgG	bulk	1
	IML3695	S2	M05494:116:000000000-JGWM8:1:2107:7225:9780	Acute IgG	bulk	4.8
	IML3695	S2	M05494:116:000000000-JGWM8:1:2101:11847:2964	Acute IgG	bulk	1
	IML3695	S2	M05494:116:000000000-JGWM8:1:1113:6786:14290	Acute IgG	bulk	2.1
	IML3695	S2	M05494:113:000000000-JGW9F:1:1113:25966:3902	Post-vax	bulk	1.4
	IML3695	S2	M05494:113:000000000-JGW9F:1:2102:24413:22653	Post-vax	bulk	4.1
	IML3695	S2	M05494:113:000000000-JGW9F:1:2119:9413:13763	Post-vax	bulk	2.7
	IML3695	S2	M05494:113:000000000-JGW9F:1:1102:11511:11701	Post-vax	bulk	2.4
	IML3695	S2	M05494:113:000000000-JGW9F:1:1111:15281:17917	Post-vax	bulk	4.1
	IML3695	S2	M05494:113:000000000-JGW9F:1:2111:6924:2792	Post-vax	bulk	4.4
	IML3695	S2	M05494:113:000000000-JGW9F:1:1104:28281:17380	Post-vax	bulk	3.1
	IML3695	S2	M05494:113:000000000-JGW9F:1:2117:17910:12033	Post-vax	bulk	3.7
	IML3695	S2	M05494:113:000000000-JGW9F:1:1119:15432:11829	Post-vax	bulk	3.7
	IML3695	S2	M05494:113:000000000-JGW9F:1:1109:8385:8932	Post-vax	bulk	3.8
	IML3695	S2	M05494:113:000000000-JGW9F:1:2105:22277:13910	Post-vax	bulk	4.1
	IML3695	S2	M05494:113:000000000-JGW9F:1:1103:16799:9664	Post-vax	bulk	2.4
	IML3695	S2	M05494:113:000000000-JGW9F:1:2109:4556:20502	Post-vax	bulk	4.1
	IML3695	S2	M05494:113:000000000-JGW9F:1:2116:16293:16391	Post-vax	bulk	3.7
	IML3695	S2	M05494:113:000000000-JGW9F:1:2108:4635:5195	Post-vax	bulk	3.4
	IML3695	S2	M05494:113:000000000-JGW9F:1:1108:4244:14338	Post-vax	bulk	4.1
	IML3695	S2	M05494:113:000000000-JGW9F:1:2117:15937:19545	Post-vax	bulk	2
	IML3695	S2	M05494:113:000000000-JGW9F:1:2119:20188:9909	Post-vax	bulk	4.1
	IML3695	S2	M05494:113:000000000-JGW9F:1:2102:11033:11831	Post-vax	bulk	2.7
	IML3695	S2	M05494:113:000000000-JGW9F:1:1103:9670:24608	Post-vax	bulk	1.7
	IML3695	S2	M05494:113:000000000-JGW9F:1:2118:16125:23734	Post-vax	bulk	2.7
	IML3695	S2	M05494:113:000000000-JGW9F:1:2102:26320:7668	Post-vax	bulk	3.1
	IML3695	S2	M05494:113:000000000-JGW9F:1:1117:6912:9853	Post-vax	bulk	4.1
	IML3695	S2	M05494:113:000000000-JGW9F:1:2103:16923:10839	Post-vax	bulk	4.4
	IML3695	S2	M05494:113:000000000-JGW9F:1:1102:22215:16748	Post-vax	bulk	4.1
	IML3695	S2	M05494:113:000000000-JGW9F:1:1101:17435:22600	Post-vax	bulk	4.1
	IML3695	S2	M05494:113:000000000-JGW9F:1:2109:7707:2753	Post-vax	bulk	4.4
	IML3695	S2	M05494:113:000000000-JGW9F:1:2104:15439:10503	Post-vax	bulk	3.4
	IML3695	S2	M05494:113:000000000-JGW9F:1:2119:21567:10739	Post-vax	bulk	1.7
	IML3695	S2	M05494:113:000000000-JGW9F:1:2109:3175:18104	Post-vax	bulk	1.4
	IML3695	S2	M05494:113:000000000-JGW9F:1:1106:5785:6010	Post-vax	bulk	3.1
	IML3695	S2	M05494:113:000000000-JGW9F:1:2110:20012:11740	Post-vax	bulk	4.1
	IML3695	S2	M05494:113:000000000-JGW9F:1:2101:18644:13556	Post-vax	bulk	4.8
	IML3695	S2	M05494:113:000000000-JGW9F:1:1110:21258:15536	Post-vax	bulk	2.7
	IML3695	S2	M05494:113:000000000-JGW9F:1:1111:16782:12575	Post-vax	bulk	3
	IML3695	S2	M05494:113:000000000-JGW9F:1:1116:15928:22982	Post-vax	bulk	4.1
	IML3695	S2	M05494:113:000000000-JGW9F:1:1113:4730:14254	Post-vax	bulk	1.4
	IML3695	S2	M05494:113:000000000-JGW9F:1:1107:6122:15313	Post-vax	bulk	1.4
	IML3695	S2	M05494:113:000000000-JGW9F:1:2116:17171:8159	Post-vax	bulk	4.1
	IML3695	S2	M05494:113:000000000-JGW9F:1:1111:24390:19892	Post-vax	bulk	4.8
	IML3695	S2	M05494:113:000000000-JGW9F:1:2117:15796:7630	Post-vax	bulk	2.7
	IML3695	S2	M05494:113:000000000-JGW9F:1:1101:6911:11169	Post-vax	bulk	2
	IML3695	S2	M05494:113:000000000-JGW9F:1:1109:17155:15255	Post-vax	bulk	6.4
	IML3695	S2	M05494:113:000000000-JGW9F:1:2103:21518:17858	Post-vax	bulk	4.7
	IML3695	S2	M05494:113:000000000-JGW9F:1:2110:21051:16760	Post-vax	bulk	1.7
	IML3695	S2	M05494:113:000000000-JGW9F:1:2118:17657:18204	Post-vax	bulk	3.1
	IML3695	S2	M05494:113:000000000-JGW9F:1:1112:3942:18403	Post-vax	bulk	2.7
	IML3695	S2	M05494:113:000000000-JGW9F:1:1114:12054:17312	Post-vax	bulk	3
	IML3695	S2	M05494:113:000000000-JGW9F:1:1110:17659:14871	Post-vax	bulk	4.4
	IML3695	S2	M05494:113:000000000-JGW9F:1:2110:17072:3088	Post-vax	bulk	4.4
	IML3695	S2	M05494:113:000000000-JGW9F:1:1111:17023:16306	Post-vax	bulk	4.1
	IML3695	S2	M05494:113:000000000-JGW9F:1:1114:4765:10955	Post-vax	bulk	4.5
	IML3695	S2	M05494:113:000000000-JGW9F:1:2113:20315:4928	Post-vax	bulk	4.4
	IML3695	S2	M05494:113:000000000-JGW9F:1:2106:5728:17110	Post-vax	bulk	4.1
	IML3695	S2	M05494:113:000000000-JGW9F:1:1119:15418:24476	Post-vax	bulk	4.1
	IML3695	S2	M05494:113:000000000-JGW9F:1:2107:20951:15497	Post-vax	bulk	2.7
	IML3695	S2	M05494:113:000000000-JGW9F:1:1116:14942:17286	Post-vax	bulk	4.1
	IML3695	S2	M05494:113:000000000-JGW9F:1:2104:21183:6592	Post-vax	bulk	1.7
	IML3695	S2	M05494:113:000000000-JGW9F:1:2115:16491:17790	Post-vax	bulk	6.1
	IML3695	S2	M05494:113:000000000-JGW9F:1:2112:20097:17249	Post-vax	bulk	3.4
	IML3695	S2	M05494:113:000000000-JGW9F:1:1104:14267:13692	Post-vax	bulk	0.7
	IML3695	S2	M05494:113:000000000-JGW9F:1:1106:15043:3866	Post-vax	bulk	2.4
	IML3695	S2	M05494:113:000000000-JGW9F:1:2119:19833:4521	Post-vax	bulk	4.1
	IML3695	S2	M05494:113:000000000-JGW9F:1:2119:23212:18439	Post-vax	bulk	3.1
	IML3695	S2	ADI-67860	Pre-vax	mAb	2.7
	IML3695	RBD	M05494:110:000000000-JH2MR:1:2116:26701:16309	Acute IgM	bulk	0.3
	IML3695	RBD	M05494:110:000000000-JH2MR:1:2111:17274:12016	Acute IgM	bulk	0
	IML3695	RBD	M05494:110:000000000-JH2MR:1:1103:22215:15507	Acute IgM	bulk	1
	IML3695	RBD	M05494:110:000000000-JH2MR:1:2101:10842:17534	Acute IgM	bulk	1.4
	IML3695	RBD	M05494:110:000000000-JH2MR:1:2111:9131:22828	Acute IgM	bulk	0.3
	IML3695	RBD	M05494:110:000000000-JH2MR:1:2117:21943:6848	Acute IgM	bulk	1.4
	IML3695	RBD	M05494:110:000000000-JH2MR:1:2114:6447:16664	Acute IgM	bulk	1
	IML3695	RBD	M05494:113:000000000-JGW9F:1:2113:14998:7347	Acute IgM	bulk	0.3
	IML3695	RBD	M05494:113:000000000-JGW9F:1:1107:8248:5036	Acute IgM	bulk	0
	IML3695	RBD	M05494:113:000000000-JGW9F:1:2118:21402:10317	Acute IgM	bulk	0.7
	IML3695	RBD	M05494:116:000000000-JGWM8:1:2118:9966:11877	Acute IgG	bulk	0.3
	IML3695	RBD	M05494:116:000000000-JGWM8:1:2112:16814:23603	Acute IgG	bulk	0.7
	IML3695	RBD	M05494:116:000000000-JGWM8:1:1111:13183:9983	Acute IgG	bulk	0.7
	IML3695	RBD	M05494:113:000000000-JGW9F:1:2109:11916:6774	Post-vax	bulk	4.4
	IML3695	RBD	M05494:113:000000000-JGW9F:1:1102:17868:3616	Post-vax	bulk	4.4
	IML3695	RBD	M05494:113:000000000-JGW9F:1:1118:24784:3049	Post-vax	bulk	1.4
	IML3695	RBD	M05494:113:000000000-JGW9F:1:2114:21407:5955	Post-vax	bulk	3.1
	IML3695	RBD	M05494:113:000000000-JGW9F:1:2111:18438:7543	Post-vax	bulk	3.4
	IML3695	RBD	M05494:113:000000000-JGW9F:1:1104:23592:4352	Post-vax	bulk	1.4
	IML3695	RBD	M05494:113:000000000-JGW9F:1:1115:4004:8440	Post-vax	bulk	3.7
	IML3695	RBD	M05494:113:000000000-JGW9F:1:2109:17368:8815	Post-vax	bulk	4.4
	IML3695	RBD	M05494:113:000000000-JGW9F:1:2117:12124:20869	Post-vax	bulk	5.6
	IML3695	RBD	M05494:113:000000000-JGW9F:1:2114:19434:18436	Post-vax	bulk	3.1
	IML3695	RBD	M05494:113:000000000-JGW9F:1:2113:18105:10577	Post-vax	bulk	3.4
	IML3695	RBD	M05494:113:000000000-JGW9F:1:2106:4959:5797	Post-vax	bulk	3.7
	IML3695	RBD	M05494:113:000000000-JGW9F:1:2110:19701:6922	Post-vax	bulk	5
	IML3695	RBD	M05494:113:000000000-JGW9F:1:2117:2802:16972	Post-vax	bulk	3.7
	IML3695	RBD	M05494:113:000000000-JGW9F:1:1109:3297:12108	Post-vax	bulk	4.7
	IML3695	RBD	M05494:113:000000000-JGW9F:1:2104:3080:16602	Post-vax	bulk	1.7
	IML3695	RBD	M05494:113:000000000-JGW9F:1:1119:8462:8739	Post-vax	bulk	3.1
	IML3695	RBD	M05494:113:000000000-JGW9F:1:1118:4887:17058	Post-vax	bulk	4.7
	IML3695	RBD	M05494:113:000000000-JGW9F:1:2109:3955:14600	Post-vax	bulk	3.7
	IML3695	RBD	M05494:113:000000000-JGW9F:1:1112:17850:11456	Post-vax	bulk	4.4
	IML3695	RBD	M05494:113:000000000-JGW9F:1:2117:6459:14700	Post-vax	bulk	2
	IML3695	RBD	M05494:113:000000000-JGW9F:1:1113:7705:8881	Post-vax	bulk	2.7
	IML3695	RBD	M05494:113:000000000-JGW9F:1:1105:20283:19552	Post-vax	bulk	2.4
	IML3695	RBD	M05494:113:000000000-JGW9F:1:2107:19111:9342	Post-vax	bulk	3.1
	IML3695	RBD	M05494:113:000000000-JGW9F:1:2108:12969:16911	Post-vax	bulk	1.7
	IML3695	RBD	M05494:113:000000000-JGW9F:1:2109:14111:8796	Post-vax	bulk	4.1
	IML3695	RBD	M05494:113:000000000-JGW9F:1:2103:11178:10830	Post-vax	bulk	4.7
	IML3695	RBD	M05494:113:000000000-JGW9F:1:2115:18160:12353	Post-vax	bulk	1.7
	IML3695	RBD	M05494:113:000000000-JGW9F:1:2114:19449:22069	Post-vax	bulk	6
	IML3695	RBD	M05494:113:000000000-JGW9F:1:1113:28073:11124	Post-vax	bulk	2
	IML3695	RBD	M05494:113:000000000-JGW9F:1:2105:16569:15150	Post-vax	bulk	2.4
	IML3695	RBD	M05494:113:000000000-JGW9F:1:2116:21347:13623	Post-vax	bulk	1.7
	IML3695	RBD	M05494:113:000000000-JGW9F:1:2106:12891:10441	Post-vax	bulk	4.7
	IML3695	RBD	M05494:113:000000000-JGW9F:1:1103:10468:9014	Post-vax	bulk	4.7
	IML3695	RBD	M05494:113:000000000-JGW9F:1:2104:18898:9587	Post-vax	bulk	3.4
	IML3695	RBD	M05494:113:000000000-JGW9F:1:1107:5208:12617	Post-vax	bulk	4.1
	IML3695	RBD	M05494:113:000000000-JGW9F:1:1117:20313:18116	Post-vax	bulk	4.5
	IML3695	RBD	M05494:113:000000000-JGW9F:1:1113:19606:21642	Post-vax	bulk	2
	IML3695	RBD	M05494:113:000000000-JGW9F:1:1113:4307:6983	Post-vax	bulk	4.8
	IML3695	RBD	M05494:113:000000000-JGW9F:1:2107:22962:23451	Post-vax	bulk	5.5
	IML3695	RBD	M05494:113:000000000-JGW9F:1:1118:26699:12767	Post-vax	bulk	2.4
	IML3695	RBD	M05494:113:000000000-JGW9F:1:2101:9648:12300	Post-vax	bulk	4.5
	IML3695	RBD	M05494:113:000000000-JGW9F:1:2110:11866:4596	Post-vax	bulk	6
	IML3695	RBD	M05494:113:000000000-JGW9F:1:1101:29568:11768	Post-vax	bulk	4.4
	IML3695	RBD	M05494:113:000000000-JGW9F:1:1102:2829:13631	Post-vax	bulk	3.4
	IML3695	RBD	M05494:113:000000000-JGW9F:1:1107:13875:20649	Post-vax	bulk	2.4
	IML3695	RBD	M05494:113:000000000-JGW9F:1:2117:19419:24949	Post-vax	bulk	1.7
	IML3695	RBD	M05494:113:000000000-JGW9F:1:1109:21471:14344	Post-vax	bulk	4.7
	IML3695	RBD	M05494:113:000000000-JGW9F:1:1116:21737:3339	Post-vax	bulk	5.6
	IML3695	RBD	M05494:113:000000000-JGW9F:1:2103:16336:10039	Post-vax	bulk	3.4
	IML3695	RBD	M05494:113:000000000-JGW9F:1:2119:25549:15872	Post-vax	bulk	2.1
	IML3695	RBD	M05494:113:000000000-JGW9F:1:1102:16514:21596	Post-vax	bulk	5.1
	IML3695	RBD	M05494:113:000000000-JGW9F:1:2117:9577:7988	Post-vax	bulk	3.4
	IML3695	RBD	M05494:113:000000000-JGW9F:1:2109:18597:19748	Post-vax	bulk	4.7
	IML3695	RBD	M05494:113:000000000-JGW9F:1:2118:19880:10444	Post-vax	bulk	1.7
	IML3695	RBD	M05494:113:000000000-JGW9F:1:1106:11539:5517	Post-vax	bulk	4.1
	IML3695	RBD	M05494:113:000000000-JGW9F:1:1103:3098:14399	Post-vax	bulk	6
	IML3695	RBD	M05494:113:000000000-JGW9F:1:2104:22581:4953	Post-vax	bulk	4.1
	IML3695	RBD	M05494:113:000000000-JGW9F:1:1109:7698:10021	Post-vax	bulk	2.7
	IML3695	RBD	M05494:113:000000000-JGW9F:1:1111:12199:20204	Post-vax	bulk	4.5
	IML3695	RBD	M05494:113:000000000-JGW9F:1:2118:22546:9197	Post-vax	bulk	3.4
	IML3695	RBD	M05494:113:000000000-JGW9F:1:1116:5523:10979	Post-vax	bulk	3.1
	IML3695	RBD	M05494:113:000000000-JGW9F:1:2116:17318:3344	Post-vax	bulk	3.8
	IML3695	RBD	M05494:113:000000000-JGW9F:1:1119:15449:24062	Post-vax	bulk	2.1
	IML3695	RBD	M05494:113:000000000-JGW9F:1:2108:28956:13219	Post-vax	bulk	4.1
	IML3695	RBD	M05494:113:000000000-JGW9F:1:1108:13718:8460	Post-vax	bulk	6.2
	IML3695	RBD	M05494:113:000000000-JGW9F:1:2119:17380:22449	Post-vax	bulk	1.7
	IML3695	RBD	M05494:113:000000000-JGW9F:1:2117:12658:23809	Post-vax	bulk	6.4
	IML3695	RBD	M05494:113:000000000-JGW9F:1:2112:15574:21008	Post-vax	bulk	5.1
	IML3695	RBD	M05494:113:000000000-JGW9F:1:2101:10748:14005	Post-vax	bulk	1.7
	IML3695	RBD	M05494:113:000000000-JGW9F:1:1111:4955:6611	Post-vax	bulk	6.4
	IML3695	RBD	M05494:113:000000000-JGW9F:1:1119:16830:11577	Post-vax	bulk	4.8
	IML3695	RBD	M05494:113:000000000-JGW9F:1:2102:7430:12439	Post-vax	bulk	1.7
	IML3695	RBD	M05494:113:000000000-JGW9F:1:1111:23310:18603	Post-vax	bulk	3.4
	IML3695	RBD	M05494:113:000000000-JGW9F:1:1101:18342:17189	Post-vax	bulk	6.4
	IML3695	RBD	M05494:113:000000000-JGW9F:1:2116:11276:21358	Post-vax	bulk	3.8
	IML3695	RBD	M05494:113:000000000-JGW9F:1:2106:12614:11206	Post-vax	bulk	6.3
	IML3695	RBD	M05494:113:000000000-JGW9F:1:2109:22629:5959	Post-vax	bulk	2.4
	IML3695	RBD	M05494:113:000000000-JGW9F:1:2112:19392:23638	Post-vax	bulk	6
	IML3695	RBD	M05494:113:000000000-JGW9F:1:2119:7099:6474	Post-vax	bulk	1.7
	IML3695	RBD	M05494:113:000000000-JGW9F:1:1107:12598:16010	Post-vax	bulk	1.7
	IML3695	RBD	M05494:113:000000000-JGW9F:1:1108:19072:3796	Post-vax	bulk	1.4
	IML3695	RBD	M05494:113:000000000-JGW9F:1:2118:11906:2891	Post-vax	bulk	4.1
	IML3695	RBD	M05494:113:000000000-JGW9F:1:1103:24630:14350	Post-vax	bulk	4.8
	IML3695	RBD	M05494:113:000000000-JGW9F:1:2108:23488:19867	Post-vax	bulk	3.7
	IML3695	RBD	M05494:113:000000000-JGW9F:1:1115:25985:4400	Post-vax	bulk	4.1
	IML3695	RBD	M05494:113:000000000-JGW9F:1:2101:4061:8061	Post-vax	bulk	1.4
	IML3695	RBD	M05494:113:000000000-JGW9F:1:1105:27386:20562	Post-vax	bulk	3.7
	IML3695	RBD	M05494:113:000000000-JGW9F:1:1105:9878:5859	Post-vax	bulk	4.1
	IML3695	RBD	M05494:113:000000000-JGW9F:1:1111:5871:4128	Post-vax	bulk	3.4
	IML3695	RBD	M05494:113:000000000-JGW9F:1:2105:22331:2880	Post-vax	bulk	4.1
	IML3695	RBD	M05494:113:000000000-JGW9F:1:1104:5552:19569	Post-vax	bulk	2.1
	IML3695	RBD	M05494:113:000000000-JGW9F:1:1117:4098:8207	Post-vax	bulk	2.4
	IML3695	RBD	ADI-67983	Pre-vax	mAb	5
	IML3695	S2	M05494:110:000000000-JH2MR:1:2107:13822:18747	Acute IgM	bulk	0.7
	IML3695	S2	M05494:110:000000000-JH2MR:1:2107:15108:6151	Acute IgM	bulk	1.3
	IML3695	S2	M05494:110:000000000-JH2MR:1:2108:6770:9132	Acute IgM	bulk	1
	IML3695	S2	M05494:110:000000000-JH2MR:1:2108:26092:13536	Acute IgM	bulk	2
	IML3695	S2	M05494:110:000000000-JH2MR:1:1102:12916:18053	Acute IgM	bulk	1.4
	IML3695	S2	M05494:110:000000000-JH2MR:1:2117:25063:13932	Acute IgM	bulk	1.3
	IML3695	S2	M05494:110:000000000-JH2MR:1:2114:24653:15352	Acute IgM	bulk	0.7
	IML3695	S2	M05494:110:000000000-JH2MR:1:1110:20465:14062	Acute IgM	bulk	0.7
	IML3695	S2	M05494:110:000000000-JH2MR:1:2112:23233:10089	Acute IgM	bulk	1.3
	IML3695	S2	M05494:110:000000000-JH2MR:1:2106:6077:19854	Acute IgM	bulk	0.7
	IML3695	S2	M05494:110:000000000-JH2MR:1:2109:9764:20927	Acute IgM	bulk	1
	IML3695	S2	M05494:110:000000000-JH2MR:1:2113:23593:5949	Acute IgM	bulk	1.7
	IML3695	S2	M05494:110:000000000-JH2MR:1:1105:2764:15209	Acute IgM	bulk	0.7
	IML3695	S2	M05494:113:000000000-JGW9F:1:1103:22700:18435	Acute IgM	bulk	0.7
	IML3695	S2	M05494:113:000000000-JGW9F:1:2114:6814:11288	Acute IgM	bulk	0.7
	IML3695	S2	M05494:113:000000000-JGW9F:1:1105:13803:7993	Acute IgM	bulk	1
	IML3695	S2	M05494:113:000000000-JGW9F:1:2119:13876:22706	Acute IgM	bulk	0.7
	IML3695	S2	M05494:113:000000000-JGW9F:1:1103:3966:7379	Acute IgM	bulk	1.3
	IML3695	S2	M05494:113:000000000-JGW9F:1:1109:21969:10118	Acute IgM	bulk	1
	IML3695	S2	M05494:113:000000000-JGW9F:1:2101:4910:20047	Acute IgM	bulk	1.7
	IML3695	S2	M05494:113:000000000-JGW9F:1:1103:6022:8542	Acute IgM	bulk	1.7
	IML3695	S2	M05494:113:000000000-JGW9F:1:2117:14230:20068	Acute IgM	bulk	0.7
	IML3695	S2	M05494:113:000000000-JGW9F:1:1116:15956:7846	Acute IgM	bulk	1.3
	IML3695	S2	M05494:113:000000000-JGW9F:1:1106:21988:5383	Acute IgM	bulk	1
	IML3695	S2	M05494:113:000000000-JGW9F:1:2116:20260:17538	Acute IgM	bulk	1.3
	IML3695	S2	M05494:113:000000000-JGW9F:1:2110:7716:3562	Acute IgM	bulk	0.7
	IML3695	S2	M05494:113:000000000-JGW9F:1:2103:12178:9205	Acute IgM	bulk	1.3
	IML3695	S2	M05494:113:000000000-JGW9F:1:1113:12359:7371	Post-vax	bulk	5
	IML3695	S2	M05494:113:000000000-JGW9F:1:2105:18304:19147	Post-vax	bulk	3.4
	IML3695	S2	M05494:113:000000000-JGW9F:1:2118:17572:7456	Post-vax	bulk	4.4
	IML3695	S2	M05494:113:000000000-JGW9F:1:2108:19028:11306	Post-vax	bulk	4.7
	IML3695	S2	M05494:113:000000000-JGW9F:1:2109:21908:12734	Post-vax	bulk	5.7
	IML3695	S2	M05494:113:000000000-JGW9F:1:2117:13882:7278	Post-vax	bulk	5.4
	IML3695	S2	M05494:113:000000000-JGW9F:1:1110:18391:5686	Post-vax	bulk	4
	IML3695	S2	M05494:113:000000000-JGW9F:1:2112:6846:6926	Post-vax	bulk	4.4
	IML3695	S2	M05494:113:000000000-JGW9F:1:1113:17515:12899	Post-vax	bulk	4.7
	IML3695	S2	M05494:113:000000000-JGW9F:1:2115:14344:12736	Post-vax	bulk	7.4
	IML3695	S2	M05494:113:000000000-JGW9F:1:1102:15816:8473	Post-vax	bulk	4
	IML3695	S2	M05494:113:000000000-JGW9F:1:2102:22490:16740	Post-vax	bulk	3.4
	IML3695	S2	M05494:113:000000000-JGW9F:1:1118:9123:8192	Post-vax	bulk	4.4
	IML3695	S2	M05494:113:000000000-JGW9F:1:2105:12325:11819	Post-vax	bulk	3.4
	IML3695	S2	M05494:113:000000000-JGW9F:1:2116:18363:4556	Post-vax	bulk	4.4
	IML3695	S2	M05494:113:000000000-JGW9F:1:2102:7970:23111	Post-vax	bulk	3.7
	IML3695	S2	M05494:113:000000000-JGW9F:1:1109:13863:22249	Post-vax	bulk	4.7
	IML3695	S2	M05494:113:000000000-JGW9F:1:2102:14345:5566	Post-vax	bulk	4
	IML3695	S2	M05494:113:000000000-JGW9F:1:1119:17779:5627	Post-vax	bulk	4
	IML3695	S2	M05494:113:000000000-JGW9F:1:2115:20425:17377	Post-vax	bulk	3.4
	IML3695	S2	M05494:113:000000000-JGW9F:1:1108:23312:6382	Post-vax	bulk	2.7
	IML3695	S2	M05494:113:000000000-JGW9F:1:1104:29173:12939	Post-vax	bulk	4.4
	IML3695	S2	consensus131	Post-vax	bulk	4.4
	IML3695	S2	M05494:113:000000000-JGW9F:1:2103:20363:23157	Post-vax	bulk	4.4
	IML3695	S2	M05494:113:000000000-JGW9F:1:2107:3235:15607	Post-vax	bulk	4.7
	IML3695	S2	M05494:113:000000000-JGW9F:1:1104:3901:14123	Post-vax	bulk	3.7
	IML3695	S2	M05494:113:000000000-JGW9F:1:1115:4087:20352	Post-vax	bulk	5
	IML3695	S2	M05494:113:000000000-JGW9F:1:2114:21458:18360	Post-vax	bulk	5.4
	IML3695	S2	M05494:113:000000000-JGW9F:1:1116:18598:22673	Post-vax	bulk	3.7
	IML3695	S2	M05494:113:000000000-JGW9F:1:1118:4543:19984	Post-vax	bulk	4
	IML3695	S2	M05494:113:000000000-JGW9F:1:1112:27950:9777	Post-vax	bulk	4.4
	IML3695	S2	M05494:113:000000000-JGW9F:1:1107:20825:19032	Post-vax	bulk	1
	IML3695	S2	M05494:113:000000000-JGW9F:1:2119:22593:11876	Post-vax	bulk	6.7
	IML3695	S2	M05494:113:000000000-JGW9F:1:2107:23602:5363	Post-vax	bulk	3
	IML3695	S2	M05494:113:000000000-JGW9F:1:1115:8100:13989	Post-vax	bulk	3
	IML3695	S2	M05494:113:000000000-JGW9F:1:1111:23324:17449	Post-vax	bulk	3.4
	IML3695	S2	M05494:113:000000000-JGW9F:1:1109:19002:5927	Post-vax	bulk	3.7
	IML3695	S2	M05494:113:000000000-JGW9F:1:2102:20844:19861	Post-vax	bulk	6.7
	IML3695	S2	M05494:113:000000000-JGW9F:1:1104:28446:14201	Post-vax	bulk	2.3
	IML3695	S2	M05494:113:000000000-JGW9F:1:1104:12283:7913	Post-vax	bulk	3.4
	IML3695	S2	M05494:113:000000000-JGW9F:1:2105:23060:22048	Post-vax	bulk	4.7
	IML3695	S2	M05494:113:000000000-JGW9F:1:1114:24543:12169	Post-vax	bulk	5
	IML3695	S2	M05494:113:000000000-JGW9F:1:1114:16811:17295	Post-vax	bulk	4
	IML3695	S2	M05494:113:000000000-JGW9F:1:2119:16024:15742	Post-vax	bulk	5
	IML3695	S2	M05494:113:000000000-JGW9F:1:1108:13094:18467	Post-vax	bulk	3
	IML3695	S2	M05494:113:000000000-JGW9F:1:1107:19462:8823	Post-vax	bulk	4.4
	IML3695	S2	M05494:113:000000000-JGW9F:1:2103:12869:21535	Post-vax	bulk	4.8
	IML3695	S2	M05494:113:000000000-JGW9F:1:1119:3955:20725	Post-vax	bulk	8.4
	IML3695	S2	M05494:113:000000000-JGW9F:1:1109:7203:2391	Post-vax	bulk	5
	IML3695	S2	M05494:113:000000000-JGW9F:1:2106:14416:21976	Post-vax	bulk	3.4
	IML3695	S2	M05494:113:000000000-JGW9F:1:2111:9597:8632	Post-vax	bulk	4.4
	IML3695	S2	M05494:113:000000000-JGW9F:1:1108:14574:13013	Post-vax	bulk	4
	IML3695	S2	M05494:113:000000000-JGW9F:1:1111:27626:10314	Post-vax	bulk	5.7
	IML3695	S2	M05494:113:000000000-JGW9F:1:2117:25308:16587	Post-vax	bulk	3.4
	IML3695	S2	M05494:113:000000000-JGW9F:1:1102:12404:19810	Post-vax	bulk	4
	IML3695	S2	M05494:113:000000000-JGW9F:1:1106:22245:10749	Post-vax	bulk	3.4
	IML3695	S2	M05494:113:000000000-JGW9F:1:1112:9252:20989	Post-vax	bulk	4.4
	IML3695	S2	M05494:113:000000000-JGW9F:1:1107:6102:8394	Post-vax	bulk	5.4
	IML3695	S2	M05494:113:000000000-JGW9F:1:1104:20134:17637	Post-vax	bulk	5.4
	IML3695	S2	M05494:113:000000000-JGW9F:1:2106:21930:10745	Post-vax	bulk	3.4
	IML3695	S2	M05494:113:000000000-JGW9F:1:2101:16075:2992	Post-vax	bulk	4.7
	IML3695	S2	M05494:113:000000000-JGW9F:1:1109:17222:22354	Post-vax	bulk	3.7
	IML3695	S2	M05494:113:000000000-JGW9F:1:1110:9311:10780	Post-vax	bulk	4
	IML3695	S2	M05494:113:000000000-JGW9F:1:2107:11814:10425	Post-vax	bulk	5.4
	IML3695	S2	M05494:113:000000000-JGW9F:1:2104:15340:8683	Post-vax	bulk	4.7
	IML3695	S2	M05494:113:000000000-JGW9F:1:1107:11653:3563	Post-vax	bulk	2.3
	IML3695	S2	M05494:113:000000000-JGW9F:1:2116:18777:17172	Post-vax	bulk	5
	IML3695	S2	M05494:113:000000000-JGW9F:1:2117:25479:5276	Post-vax	bulk	4
	IML3695	S2	M05494:113:000000000-JGW9F:1:2102:16385:11316	Post-vax	bulk	4.7
	IML3695	S2	M05494:113:000000000-JGW9F:1:1113:13020:3474	Post-vax	bulk	4.4
	IML3695	S2	M05494:113:000000000-JGW9F:1:1119:24640:21624	Post-vax	bulk	5
	IML3695	S2	M05494:113:000000000-JGW9F:1:1118:15807:23465	Post-vax	bulk	4.7
	IML3695	S2	M05494:113:000000000-JGW9F:1:1115:27919:7181	Post-vax	bulk	5.7
	IML3695	S2	M05494:113:000000000-JGW9F:1:1109:19559:11782	Post-vax	bulk	4.1
	IML3695	S2	M05494:113:000000000-JGW9F:1:1103:14797:17384	Post-vax	bulk	4.4
	IML3695	S2	M05494:113:000000000-JGW9F:1:1118:26977:18508	Post-vax	bulk	3.7
	IML3695	S2	M05494:113:000000000-JGW9F:1:2116:11813:3268	Post-vax	bulk	4
	IML3695	S2	M05494:113:000000000-JGW9F:1:2101:15854:4610	Post-vax	bulk	5.7
	IML3695	S2	M05494:113:000000000-JGW9F:1:1119:14061:9015	Post-vax	bulk	3.7
	IML3695	S2	M05494:113:000000000-JGW9F:1:2107:19992:24604	Post-vax	bulk	3.4
	IML3695	S2	M05494:113:000000000-JGW9F:1:1112:18175:2984	Post-vax	bulk	4
	IML3695	S2	M05494:113:000000000-JGW9F:1:1101:14512:6496	Post-vax	bulk	5.4
	IML3695	S2	M05494:113:000000000-JGW9F:1:1118:22597:15403	Post-vax	bulk	4.4
	IML3695	S2	M05494:113:000000000-JGW9F:1:2115:5553:13271	Post-vax	bulk	4
	IML3695	S2	M05494:113:000000000-JGW9F:1:2111:24047:13089	Post-vax	bulk	4.4
	IML3695	S2	M05494:113:000000000-JGW9F:1:1107:17412:10811	Post-vax	bulk	4.4
	IML3695	S2	M05494:113:000000000-JGW9F:1:1104:3873:17994	Post-vax	bulk	4
	IML3695	S2	M05494:113:000000000-JGW9F:1:2102:4360:8065	Post-vax	bulk	3.4
	IML3695	S2	M05494:113:000000000-JGW9F:1:1105:17621:10582	Post-vax	bulk	3
	IML3695	S2	M05494:113:000000000-JGW9F:1:2106:17456:10173	Post-vax	bulk	4.4
	IML3695	S2	M05494:113:000000000-JGW9F:1:1119:22508:23219	Post-vax	bulk	5.7
	IML3695	S2	M05494:113:000000000-JGW9F:1:1114:22145:22019	Post-vax	bulk	4.7
	IML3695	S2	M05494:113:000000000-JGW9F:1:2118:5061:17555	Post-vax	bulk	3.4
	IML3695	S2	M05494:113:000000000-JGW9F:1:1110:21413:11015	Post-vax	bulk	4
	IML3695	S2	M05494:113:000000000-JGW9F:1:1109:12901:5109	Post-vax	bulk	4.7
	IML3695	S2	M05494:113:000000000-JGW9F:1:1113:14076:7858	Post-vax	bulk	3.4
	IML3695	S2	M05494:113:000000000-JGW9F:1:1103:7953:3700	Post-vax	bulk	3.4
	IML3695	S2	M05494:113:000000000-JGW9F:1:2105:20754:5849	Post-vax	bulk	4.7
	IML3695	S2	M05494:113:000000000-JGW9F:1:1103:28526:18471	Post-vax	bulk	6.4
	IML3695	S2	M05494:113:000000000-JGW9F:1:1109:9310:6124	Post-vax	bulk	5.7
	IML3695	S2	M05494:113:000000000-JGW9F:1:2111:19242:18802	Post-vax	bulk	5.7
	IML3695	S2	M05494:113:000000000-JGW9F:1:1101:1779:13579	Post-vax	bulk	4.4
	IML3695	S2	M05494:113:000000000-JGW9F:1:1112:6584:7011	Post-vax	bulk	5.7
	IML3695	S2	M05494:113:000000000-JGW9F:1:2112:18345:24211	Post-vax	bulk	3.7
	IML3695	S2	M05494:113:000000000-JGW9F:1:1119:19596:2825	Post-vax	bulk	4
	IML3695	S2	M05494:113:000000000-JGW9F:1:1109:12424:11781	Post-vax	bulk	5.7
	IML3695	S2	M05494:113:000000000-JGW9F:1:1109:18582:5672	Post-vax	bulk	4
	IML3695	S2	M05494:113:000000000-JGW9F:1:1108:14880:24951	Post-vax	bulk	4.7
	IML3695	S2	M05494:113:000000000-JGW9F:1:1116:18187:23965	Post-vax	bulk	4.4
	IML3695	S2	M05494:113:000000000-JGW9F:1:2105:22893:13266	Post-vax	bulk	8.1
	IML3695	S2	M05494:113:000000000-JGW9F:1:1106:20413:24713	Post-vax	bulk	5.7
	IML3695	S2	M05494:113:000000000-JGW9F:1:2113:14211:13762	Post-vax	bulk	6.4
	IML3695	S2	M05494:113:000000000-JGW9F:1:1101:20582:10870	Post-vax	bulk	4
	IML3695	S2	M05494:113:000000000-JGW9F:1:1108:8808:19984	Post-vax	bulk	4.4
	IML3695	S2	M05494:113:000000000-JGW9F:1:1101:13639:22184	Post-vax	bulk	4.4
	IML3695	S2	M05494:113:000000000-JGW9F:1:1118:27287:18468	Post-vax	bulk	4.7
	IML3695	S2	M05494:113:000000000-JGW9F:1:2114:14459:17546	Post-vax	bulk	4.4
	IML3695	S2	M05494:113:000000000-JGW9F:1:2112:22193:19162	Post-vax	bulk	3.7
	IML3695	S2	M05494:113:000000000-JGW9F:1:1114:11283:3917	Post-vax	bulk	4.1
	IML3695	S2	M05494:113:000000000-JGW9F:1:2110:25585:15315	Post-vax	bulk	4.4
	IML3695	S2	M05494:113:000000000-JGW9F:1:2113:6091:8246	Post-vax	bulk	4.4
	IML3695	S2	M05494:113:000000000-JGW9F:1:2105:21287:12797	Post-vax	bulk	6.4
	IML3695	S2	M05494:113:000000000-JGW9F:1:2115:12758:15369	Post-vax	bulk	8.4
	IML3695	S2	M05494:113:000000000-JGW9F:1:1112:7158:11638	Post-vax	bulk	3.7
	IML3695	S2	M05494:113:000000000-JGW9F:1:1111:11043:15532	Post-vax	bulk	5
	IML3695	S2	M05494:113:000000000-JGW9F:1:1103:26706:5743	Post-vax	bulk	4.1
	IML3695	S2	M05494:113:000000000-JGW9F:1:2110:27776:18711	Post-vax	bulk	5.7
	IML3695	S2	M05494:113:000000000-JGW9F:1:1115:18561:19320	Post-vax	bulk	3.7
	IML3695	S2	M05494:113:000000000-JGW9F:1:2112:14199:13844	Post-vax	bulk	8.4
	IML3695	S2	M05494:113:000000000-JGW9F:1:2118:18764:25070	Post-vax	bulk	4
	IML3695	S2	M05494:113:000000000-JGW9F:1:1103:23939:12371	Post-vax	bulk	7.4
	IML3695	S2	M05494:113:000000000-JGW9F:1:2115:12785:12929	Post-vax	bulk	5
	IML3695	S2	M05494:113:000000000-JGW9F:1:2104:15070:15662	Post-vax	bulk	4
	IML3695	S2	M05494:113:000000000-JGW9F:1:2101:13544:2085	Post-vax	bulk	5.4
	IML3695	S2	M05494:113:000000000-JGW9F:1:1111:8592:22995	Post-vax	bulk	7.7
	IML3695	S2	M05494:113:000000000-JGW9F:1:1113:17424:6115	Post-vax	bulk	5
	IML3695	S2	M05494:113:000000000-JGW9F:1:2114:4097:6834	Post-vax	bulk	3.7
	IML3695	S2	M05494:113:000000000-JGW9F:1:2108:16271:14691	Post-vax	bulk	4.7
	IML3695	S2	M05494:113:000000000-JGW9F:1:2105:3638:6250	Post-vax	bulk	3
	IML3695	S2	M05494:113:000000000-JGW9F:1:2112:20070:22909	Post-vax	bulk	3.4
	IML3695	S2	M05494:113:000000000-JGW9F:1:1116:17582:23519	Post-vax	bulk	3.7
	IML3695	S2	M05494:113:000000000-JGW9F:1:2103:1975:14460	Post-vax	bulk	5.1
	IML3695	S2	M05494:113:000000000-JGW9F:1:1117:14190:19901	Post-vax	bulk	4.4
	IML3695	S2	M05494:113:000000000-JGW9F:1:1108:14819:6812	Post-vax	bulk	4.1
	IML3695	S2	M05494:113:000000000-JGW9F:1:1115:15815:3642	Post-vax	bulk	3.7
	IML3695	S2	M05494:113:000000000-JGW9F:1:1119:8932:19943	Post-vax	bulk	3.7
	IML3695	S2	M05494:113:000000000-JGW9F:1:1116:17481:23548	Post-vax	bulk	3.4
	IML3695	S2	M05494:113:000000000-JGW9F:1:2116:19176:4273	Post-vax	bulk	4.4
	IML3695	S2	M05494:113:000000000-JGW9F:1:1102:8105:20020	Post-vax	bulk	4.4
	IML3695	S2	M05494:113:000000000-JGW9F:1:2119:16190:6048	Post-vax	bulk	5.7
	IML3695	S2	M05494:113:000000000-JGW9F:1:2111:20894:15442	Post-vax	bulk	4.4
	IML3695	S2	M05494:113:000000000-JGW9F:1:1101:18659:13022	Post-vax	bulk	3
	IML3695	S2	M05494:113:000000000-JGW9F:1:1114:15257:11523	Post-vax	bulk	3.7
	IML3695	S2	M05494:113:000000000-JGW9F:1:2102:12820:23482	Post-vax	bulk	5.7
	IML3695	S2	M05494:113:000000000-JGW9F:1:2104:2800:15749	Post-vax	bulk	8.5
	IML3695	S2	M05494:113:000000000-JGW9F:1:1102:11984:18364	Post-vax	bulk	6.4
	IML3695	S2	M05494:113:000000000-JGW9F:1:1112:14492:4565	Post-vax	bulk	5
	IML3695	S2	M05494:113:000000000-JGW9F:1:2116:10543:21863	Post-vax	bulk	5.7
	IML3695	S2	M05494:113:000000000-JGW9F:1:2111:15805:16864	Post-vax	bulk	4
	IML3695	S2	M05494:113:000000000-JGW9F:1:1114:21449:12398	Post-vax	bulk	3.4
	IML3695	S2	M05494:113:000000000-JGW9F:1:2108:6600:11292	Post-vax	bulk	7.8
	IML3695	S2	M05494:113:000000000-JGW9F:1:2105:4266:20784	Post-vax	bulk	7.4
	IML3695	S2	M05494:113:000000000-JGW9F:1:1109:3816:9672	Post-vax	bulk	7.4
	IML3695	S2	M05494:113:000000000-JGW9F:1:2117:17177:7598	Post-vax	bulk	7.7
	IML3695	S2	M05494:113:000000000-JGW9F:1:1113:23851:9208	Post-vax	bulk	6
	IML3695	S2	M05494:113:000000000-JGW9F:1:1116:11825:19985	Post-vax	bulk	5.4
	IML3695	S2	M05494:113:000000000-JGW9F:1:1108:28535:8319	Post-vax	bulk	4.7
	IML3695	S2	M05494:113:000000000-JGW9F:1:1109:24645:17364	Post-vax	bulk	4.4
	IML3695	S2	M05494:113:000000000-JGW9F:1:2114:3886:13757	Post-vax	bulk	6
	IML3695	S2	M05494:113:000000000-JGW9F:1:2105:22702:20333	Post-vax	bulk	4
	IML3695	S2	M05494:113:000000000-JGW9F:1:1108:10128:5357	Post-vax	bulk	7.8
	IML3695	S2	M05494:113:000000000-JGW9F:1:2110:24103:3795	Post-vax	bulk	4
	IML3695	S2	M05494:113:000000000-JGW9F:1:1111:18712:10225	Post-vax	bulk	4
	IML3695	S2	M05494:113:000000000-JGW9F:1:1103:8988:14650	Post-vax	bulk	4
	IML3695	S2	M05494:113:000000000-JGW9F:1:1108:26903:5846	Post-vax	bulk	7.8
	IML3695	S2	M05494:113:000000000-JGW9F:1:1105:23094:14273	Post-vax	bulk	4
	IML3695	S2	ADI-66196	Acute IgG	mAb	0.7

## Sheet: Figure 5
Figure 5a
	Donor	rep_mab_ID	clone_subdomain	timepoint_isotype	neutralizing_clone	nVDJ_nt
	IML3694	ADI-66210	Undefined	Acute IgG	No	222
	IML3694	ADI-66210	Undefined	Acute mAb	No	1
	IML3694	ADI-66210	Undefined	Convalescent IgG	No	7
	IML3694	ADI-66210	Undefined	Post-vax IgG	No	1
	IML3694	ADI-66213	NTD	Acute IgG	No	500
	IML3694	ADI-66213	NTD	Acute mAb	No	1
	IML3694	ADI-66213	NTD	Convalescent IgG	No	134
	IML3694	ADI-66213	NTD	Post-vax IgG	No	16
	IML3694	ADI-67466	RBD	Acute IgG	No	2
	IML3694	ADI-67466	RBD	Acute IgM	No	5
	IML3694	ADI-67466	RBD	Post-vax IgG	No	1
	IML3694	ADI-67466	RBD	Post-vax mAb	No	1
	IML3694	ADI-67469	S2	Acute IgM	No	1
	IML3694	ADI-67469	S2	Post-vax IgG	No	8
	IML3694	ADI-67469	S2	Post-vax mAb	No	1
	IML3694	ADI-67475	RBD	Acute IgM	No	1
	IML3694	ADI-67475	RBD	Convalescent IgG	No	1
	IML3694	ADI-67475	RBD	Post-vax mAb	No	1
	IML3694	ADI-67477	S2	Acute IgG	No	2
	IML3694	ADI-67477	S2	Post-vax mAb	No	1
	IML3694	ADI-67491	S2	Convalescent IgG	No	1
	IML3694	ADI-67491	S2	Post-vax IgG	No	11
	IML3694	ADI-67491	S2	Post-vax mAb	No	1
	IML3694	ADI-67494	NTD	Acute IgM	No	1
	IML3694	ADI-67494	NTD	Post-vax IgG	No	4
	IML3694	ADI-67494	NTD	Post-vax mAb	No	1
	IML3694	ADI-67496	S2	Acute IgG	No	1
	IML3694	ADI-67496	S2	Post-vax mAb	No	1
	IML3694	ADI-67502	NTD	Convalescent IgG	No	1
	IML3694	ADI-67502	NTD	Post-vax IgG	No	1
	IML3694	ADI-67502	NTD	Post-vax mAb	No	1
	IML3694	ADI-67505	Undefined	Acute IgG	No	1
	IML3694	ADI-67505	Undefined	Acute IgM	No	3
	IML3694	ADI-67505	Undefined	Convalescent IgG	No	2
	IML3694	ADI-67505	Undefined	Post-vax IgG	No	15
	IML3694	ADI-67505	Undefined	Post-vax mAb	No	1
	IML3694	ADI-67507	NTD	Acute IgG	No	2
	IML3694	ADI-67507	NTD	Post-vax IgG	No	1
	IML3694	ADI-67507	NTD	Post-vax mAb	No	1
	IML3694	ADI-67510	NTD	Acute IgM	No	2
	IML3694	ADI-67510	NTD	Convalescent IgG	No	32
	IML3694	ADI-67510	NTD	Post-vax IgG	No	4
	IML3694	ADI-67510	NTD	Post-vax mAb	No	1
	IML3694	ADI-67514	Undefined	Acute IgM	No	1
	IML3694	ADI-67514	Undefined	Post-vax IgG	No	115
	IML3694	ADI-67514	Undefined	Post-vax mAb	No	1
	IML3694	ADI-67626	S2	Post-vax IgG	No	82
	IML3694	ADI-67626	S2	Pre-vax mAb	No	1
	IML3694	ADI-67639	S2	Post-vax IgG	No	41
	IML3694	ADI-67639	S2	Pre-vax mAb	No	1
	IML3694	ADI-67642	S2	Convalescent IgG	No	1
	IML3694	ADI-67642	S2	Post-vax IgG	No	1
	IML3694	ADI-67642	S2	Pre-vax mAb	No	1
	IML3694	ADI-67649	RBD	Post-vax IgG	Yes	7
	IML3694	ADI-67649	RBD	Pre-vax mAb	Yes	1
	IML3694	ADI-67667	NTD	Post-vax IgG	No	1
	IML3694	ADI-67667	NTD	Pre-vax mAb	No	1
	IML3694	ADI-67681	S2	Acute IgG	No	10
	IML3694	ADI-67681	S2	Acute IgM	No	4
	IML3694	ADI-67681	S2	Post-vax IgG	No	61
	IML3694	ADI-67681	S2	Pre-vax mAb	No	1
	IML3694	ADI-67686	S2	Post-vax IgG	No	18
	IML3694	ADI-67686	S2	Pre-vax mAb	No	1
	IML3694	ADI-67698	NTD	Post-vax IgG	No	1
	IML3694	ADI-67698	NTD	Pre-vax mAb	No	1
	IML3694	ADI-67699	RBD	Acute IgM	No	4
	IML3694	ADI-67699	RBD	Post-vax IgG	No	2
	IML3694	ADI-67699	RBD	Pre-vax mAb	No	1
	IML3694	ADI-67721	S2	Post-vax IgG	No	137
	IML3694	ADI-67721	S2	Pre-vax mAb	No	1
	IML3694	ADI-67748	RBD	Convalescent IgG	Yes	1
	IML3694	ADI-67748	RBD	Post-vax IgG	Yes	1
	IML3694	ADI-67748	RBD	Pre-vax mAb	Yes	1
	IML3694	ADI-67752	NTD	Post-vax IgG	No	5
	IML3694	ADI-67752	NTD	Pre-vax mAb	No	1
	IML3694	ADI-67761	S2	Post-vax IgG	No	2
	IML3694	ADI-67761	S2	Pre-vax mAb	No	1
	IML3694	ADI-67772	S2	Post-vax IgG	No	3
	IML3694	ADI-67772	S2	Pre-vax mAb	No	1
	IML3694	ADI-67777	S2	Acute IgG	No	18
	IML3694	ADI-67777	S2	Post-vax IgG	No	1
	IML3694	ADI-67777	S2	Pre-vax mAb	No	1
	IML3694	ADI-67780	S2	Post-vax IgG	No	1
	IML3694	ADI-67780	S2	Pre-vax mAb	No	1
	IML3694	ADI-67783	S2	Post-vax IgG	No	70
	IML3694	ADI-67783	S2	Pre-vax mAb	No	1
	IML3694	ADI-67796	NTD	Post-vax IgG	No	1
	IML3694	ADI-67796	NTD	Pre-vax mAb	No	1
	IML3694	ADI-67800	S2	Post-vax IgG	No	1
	IML3694	ADI-67800	S2	Pre-vax mAb	No	1
	IML3694	ADI-67813	NTD	Acute IgM	No	8
	IML3694	ADI-67813	NTD	Post-vax IgG	No	21
	IML3694	ADI-67813	NTD	Pre-vax mAb	No	1
	IML3694	ADI-67821	S2	Post-vax IgG	No	2
	IML3694	ADI-67821	S2	Pre-vax mAb	No	1
	IML3694	ADI-67831	RBD	Post-vax IgG	Yes	1
	IML3694	ADI-67831	RBD	Pre-vax mAb	Yes	1
	IML3694	ADI-67833	S2	Post-vax IgG	No	1
	IML3694	ADI-67833	S2	Pre-vax mAb	No	1
	IML3694	ADI-67837	Undefined	Acute IgM	No	2
	IML3694	ADI-67837	Undefined	Convalescent IgG	No	3
	IML3694	ADI-67837	Undefined	Post-vax IgG	No	3
	IML3694	ADI-67837	Undefined	Pre-vax mAb	No	1
	IML3694	ADI-67839	S2	Acute IgG	No	10
	IML3694	ADI-67839	S2	Acute IgM	No	2
	IML3694	ADI-67839	S2	Convalescent IgG	No	38
	IML3694	ADI-67839	S2	Post-vax IgG	No	7
	IML3694	ADI-67839	S2	Pre-vax mAb	No	1
	IML3694	ADI-67843	S2	Post-vax IgG	No	6
	IML3694	ADI-67843	S2	Pre-vax mAb	No	1
	IML3694	ADI-67844	Undefined	Acute IgG	No	2
	IML3694	ADI-67844	Undefined	Acute IgM	No	5
	IML3694	ADI-67844	Undefined	Convalescent IgG	No	34
	IML3694	ADI-67844	Undefined	Post-vax IgG	No	1
	IML3694	ADI-67844	Undefined	Pre-vax mAb	No	1
	IML3695	ADI-66196	S2	Acute IgM	No	19
	IML3695	ADI-66196	S2	Acute mAb	No	1
	IML3695	ADI-66196	S2	Convalescent IgG	No	1
	IML3695	ADI-66196	S2	Post-vax IgG	No	176
	IML3695	ADI-66197	S2	Acute IgM	No	16
	IML3695	ADI-66197	S2	Acute mAb	No	1
	IML3695	ADI-66197	S2	Post-vax IgG	No	2
	IML3695	ADI-67108	Undefined	Acute IgM	No	2
	IML3695	ADI-67108	Undefined	Acute mAb	No	1
	IML3695	ADI-67108	Undefined	Post-vax IgG	No	139
	IML3695	ADI-67109	Undefined	Acute IgG	No	2
	IML3695	ADI-67109	Undefined	Acute IgM	No	2
	IML3695	ADI-67109	Undefined	Acute mAb	No	1
	IML3695	ADI-67109	Undefined	Post-vax IgG	No	4
	IML3695	ADI-67112	Undefined	Acute mAb	No	1
	IML3695	ADI-67112	Undefined	Post-vax IgG	No	27
	IML3695	ADI-67124	RBD	Acute IgM	No	1
	IML3695	ADI-67124	RBD	Post-vax IgG	No	1
	IML3695	ADI-67124	RBD	Post-vax mAb	No	1
	IML3695	ADI-67130	RBD	Acute IgM	No	3
	IML3695	ADI-67130	RBD	Post-vax IgG	No	5
	IML3695	ADI-67130	RBD	Post-vax mAb	No	1
	IML3695	ADI-67135	RBD	Acute IgM	Yes	1
	IML3695	ADI-67135	RBD	Post-vax IgG	Yes	48
	IML3695	ADI-67135	RBD	Post-vax mAb	Yes	1
	IML3695	ADI-67145	S2	Acute IgM	No	6
	IML3695	ADI-67145	S2	Convalescent IgG	No	2
	IML3695	ADI-67145	S2	Post-vax IgG	No	51
	IML3695	ADI-67145	S2	Post-vax mAb	No	1
	IML3695	ADI-67162	S2	Acute IgM	No	1
	IML3695	ADI-67162	S2	Convalescent IgG	No	3
	IML3695	ADI-67162	S2	Post-vax IgG	No	72
	IML3695	ADI-67162	S2	Post-vax mAb	No	1
	IML3695	ADI-67163	S2	Acute IgG	No	1
	IML3695	ADI-67163	S2	Acute IgM	No	2
	IML3695	ADI-67163	S2	Post-vax IgG	No	63
	IML3695	ADI-67163	S2	Post-vax mAb	No	1
	IML3695	ADI-67164	S2	Acute IgG	No	4
	IML3695	ADI-67164	S2	Post-vax IgG	No	14
	IML3695	ADI-67164	S2	Post-vax mAb	No	1
	IML3695	ADI-67182	S2	Acute IgG	No	3
	IML3695	ADI-67182	S2	Post-vax IgG	No	13
	IML3695	ADI-67182	S2	Post-vax mAb	No	1
	IML3695	ADI-67193	NTD	Convalescent IgG	No	1
	IML3695	ADI-67193	NTD	Post-vax IgG	No	7
	IML3695	ADI-67193	NTD	Post-vax mAb	No	1
	IML3695	ADI-67194	S2	Acute IgM	No	1
	IML3695	ADI-67194	S2	Post-vax IgG	No	9
	IML3695	ADI-67194	S2	Post-vax mAb	No	1
	IML3695	ADI-67199	S2	Acute IgM	No	1
	IML3695	ADI-67199	S2	Post-vax mAb	No	1
	IML3695	ADI-67202	S2	Acute IgM	No	1
	IML3695	ADI-67202	S2	Post-vax IgG	No	2
	IML3695	ADI-67202	S2	Post-vax mAb	No	1
	IML3695	ADI-67222	Undefined	Acute IgM	No	1
	IML3695	ADI-67222	Undefined	Post-vax IgG	No	23
	IML3695	ADI-67222	Undefined	Post-vax mAb	No	1
	IML3695	ADI-67228	Undefined	Acute IgM	No	10
	IML3695	ADI-67228	Undefined	Post-vax IgG	No	1
	IML3695	ADI-67228	Undefined	Post-vax mAb	No	1
	IML3695	ADI-67236	Undefined	Convalescent IgG	No	2
	IML3695	ADI-67236	Undefined	Post-vax mAb	No	1
	IML3695	ADI-67850	Undefined	Post-vax IgG	No	14
	IML3695	ADI-67850	Undefined	Post-vax mAb	No	1
	IML3695	ADI-67850	Undefined	Pre-vax mAb	No	1
	IML3695	ADI-67857	RBD	Post-vax IgG	Yes	5
	IML3695	ADI-67857	RBD	Post-vax mAb	Yes	1
	IML3695	ADI-67857	RBD	Pre-vax mAb	Yes	1
	IML3695	ADI-67858	S2	Post-vax IgG	No	12
	IML3695	ADI-67858	S2	Post-vax mAb	No	1
	IML3695	ADI-67858	S2	Pre-vax mAb	No	1
	IML3695	ADI-67860	S2	Acute IgG	No	29
	IML3695	ADI-67860	S2	Acute IgM	No	1
	IML3695	ADI-67860	S2	Convalescent IgG	No	3
	IML3695	ADI-67860	S2	Post-vax IgG	No	64
	IML3695	ADI-67860	S2	Pre-vax mAb	No	1
	IML3695	ADI-67862	S2	Post-vax IgG	No	30
	IML3695	ADI-67862	S2	Pre-vax mAb	No	1
	IML3695	ADI-67865	S2	Post-vax IgG	No	27
	IML3695	ADI-67865	S2	Pre-vax mAb	No	1
	IML3695	ADI-67868	S2	Post-vax IgG	No	1
	IML3695	ADI-67868	S2	Pre-vax mAb	No	1
	IML3695	ADI-67872	RBD	Post-vax IgG	No	1
	IML3695	ADI-67872	RBD	Pre-vax mAb	No	1
	IML3695	ADI-67880	Undefined	Post-vax IgG	No	26
	IML3695	ADI-67880	Undefined	Pre-vax mAb	No	1
	IML3695	ADI-67886	RBD	Post-vax IgG	No	1
	IML3695	ADI-67886	RBD	Pre-vax mAb	No	1
	IML3695	ADI-67889	RBD	Post-vax IgG	No	25
	IML3695	ADI-67889	RBD	Pre-vax mAb	No	1
	IML3695	ADI-67896	S2	Acute IgM	No	23
	IML3695	ADI-67896	S2	Post-vax IgG	No	70
	IML3695	ADI-67896	S2	Pre-vax mAb	No	1
	IML3695	ADI-67928	S2	Post-vax IgG	No	56
	IML3695	ADI-67928	S2	Pre-vax mAb	No	1
	IML3695	ADI-67946	Undefined	Post-vax IgG	No	1
	IML3695	ADI-67946	Undefined	Pre-vax mAb	No	1
	IML3695	ADI-67952	Undefined	Post-vax IgG	No	1
	IML3695	ADI-67952	Undefined	Pre-vax mAb	No	1
	IML3695	ADI-67962	RBD	Post-vax IgG	No	1
	IML3695	ADI-67962	RBD	Pre-vax mAb	No	1
	IML3695	ADI-67965	S2	Post-vax IgG	No	1
	IML3695	ADI-67965	S2	Pre-vax mAb	No	1
	IML3695	ADI-67966	NTD	Post-vax IgG	No	18
	IML3695	ADI-67966	NTD	Pre-vax mAb	No	1
	IML3695	ADI-67967	S2	Post-vax IgG	No	11
	IML3695	ADI-67967	S2	Pre-vax mAb	No	1
	IML3695	ADI-67971	RBD	Post-vax IgG	Yes	15
	IML3695	ADI-67971	RBD	Pre-vax mAb	Yes	1
	IML3695	ADI-67983	RBD	Acute IgG	Yes	3
	IML3695	ADI-67983	RBD	Acute IgM	Yes	6
	IML3695	ADI-67983	RBD	Post-vax IgG	Yes	93
	IML3695	ADI-67983	RBD	Pre-vax mAb	Yes	1
	IML3695	ADI-67990	Undefined	Acute IgG	No	3
	IML3695	ADI-67990	Undefined	Acute IgM	No	13
	IML3695	ADI-67990	Undefined	Convalescent IgG	No	42
	IML3695	ADI-67990	Undefined	Post-vax IgG	No	2
	IML3695	ADI-67990	Undefined	Pre-vax mAb	No	1
	IML3695	ADI-67997	S2	Post-vax IgG	No	1
	IML3695	ADI-67997	S2	Pre-vax mAb	No	1
Figure 5b, left
	Donor	rep_mab_ID	timepoint_isotype	median_V_SHM
	IML3694	ADI-67510	Acute IgM	0
	IML3694	ADI-67510	Post-vax IgG	4.7
	IML3694	ADI-67699	Acute IgM	0
	IML3694	ADI-67699	Post-vax IgG	4.55
	IML3694	ADI-67813	Acute IgM	0
	IML3694	ADI-67813	Post-vax IgG	3.7
	IML3694	ADI-67837	Acute IgM	0
	IML3694	ADI-67837	Post-vax IgG	6.1
	IML3695	ADI-66196	Acute IgM	1
	IML3695	ADI-66196	Post-vax IgG	4.4
	IML3695	ADI-66197	Acute IgM	5.8
	IML3695	ADI-66197	Post-vax IgG	9.9
	IML3695	ADI-67108	Acute IgM	0.15
	IML3695	ADI-67108	Post-vax IgG	3.7
	IML3695	ADI-67130	Acute IgM	0
	IML3695	ADI-67130	Post-vax IgG	4.1
	IML3695	ADI-67135	Acute IgM	0
	IML3695	ADI-67135	Post-vax IgG	3.1
	IML3695	ADI-67145	Acute IgM	0
	IML3695	ADI-67145	Post-vax IgG	4.8
	IML3695	ADI-67896	Acute IgM	0.3
	IML3695	ADI-67896	Post-vax IgG	5.1
Figure 5b, right
	Donor	rep_mab_ID	timepoint_isotype	median_V_SHM
	IML3694	ADI-66213	Acute IgG	5.4
	IML3694	ADI-66213	Post-vax IgG	7.3
	IML3694	ADI-67681	Acute IgG	0
	IML3694	ADI-67681	Post-vax IgG	3.7
	IML3694	ADI-67839	Acute IgG	0.85
	IML3694	ADI-67839	Post-vax IgG	2.7
	IML3695	ADI-67109	Acute IgG	0.35
	IML3695	ADI-67109	Post-vax IgG	1.35
	IML3695	ADI-67164	Acute IgG	0
	IML3695	ADI-67164	Post-vax IgG	3.7
	IML3695	ADI-67182	Acute IgG	0
	IML3695	ADI-67182	Post-vax IgG	4.1
	IML3695	ADI-67860	Acute IgG	1
	IML3695	ADI-67860	Post-vax IgG	3.7
	IML3695	ADI-67983	Acute IgG	0.7
	IML3695	ADI-67983	Post-vax IgG	3.7
	IML3695	ADI-67990	Acute IgG	1.4
	IML3695	ADI-67990	Post-vax IgG	5.1
Figure 5c
	Donor	rep_mab_ID	timepoint_isotype	median_V_SHM			Statistics median V_SHM
	IML3694	ADI-67626	Post-vax IgG	4.7			Test	Comparison	P-value	V
	IML3694	ADI-67626	Pre-vax mAb	4.2			Wilcoxon signed rank test with continuity correction	Pre-vax mAb vs Post-vax IgG	0.3107	248
	IML3694	ADI-67639	Post-vax IgG	4.4
	IML3694	ADI-67639	Pre-vax mAb	4.1
	IML3694	ADI-67649	Post-vax IgG	4.7
	IML3694	ADI-67649	Pre-vax mAb	5.1
	IML3694	ADI-67681	Post-vax IgG	3.7
	IML3694	ADI-67681	Pre-vax mAb	3.7
	IML3694	ADI-67686	Post-vax IgG	5
	IML3694	ADI-67686	Pre-vax mAb	5
	IML3694	ADI-67699	Post-vax IgG	4.55
	IML3694	ADI-67699	Pre-vax mAb	3.4
	IML3694	ADI-67721	Post-vax IgG	4.7
	IML3694	ADI-67721	Pre-vax mAb	3.4
	IML3694	ADI-67752	Post-vax IgG	3.3
	IML3694	ADI-67752	Pre-vax mAb	6.4
	IML3694	ADI-67761	Post-vax IgG	4.35
	IML3694	ADI-67761	Pre-vax mAb	3.4
	IML3694	ADI-67772	Post-vax IgG	5.4
	IML3694	ADI-67772	Pre-vax mAb	4.7
	IML3694	ADI-67783	Post-vax IgG	1.7
	IML3694	ADI-67783	Pre-vax mAb	5.1
	IML3694	ADI-67813	Post-vax IgG	3.7
	IML3694	ADI-67813	Pre-vax mAb	3.4
	IML3694	ADI-67821	Post-vax IgG	2.5
	IML3694	ADI-67821	Pre-vax mAb	2.3
	IML3694	ADI-67837	Post-vax IgG	6.1
	IML3694	ADI-67837	Pre-vax mAb	5.5
	IML3694	ADI-67839	Post-vax IgG	2.7
	IML3694	ADI-67839	Pre-vax mAb	3.4
	IML3694	ADI-67843	Post-vax IgG	3.4
	IML3694	ADI-67843	Pre-vax mAb	5.7
	IML3695	ADI-67850	Post-vax IgG	3.4
	IML3695	ADI-67850	Pre-vax mAb	3.7
	IML3695	ADI-67857	Post-vax IgG	5.1
	IML3695	ADI-67857	Pre-vax mAb	2.4
	IML3695	ADI-67858	Post-vax IgG	7.4
	IML3695	ADI-67858	Pre-vax mAb	4.7
	IML3695	ADI-67860	Post-vax IgG	3.7
	IML3695	ADI-67860	Pre-vax mAb	2.7
	IML3695	ADI-67862	Post-vax IgG	6.8
	IML3695	ADI-67862	Pre-vax mAb	6.1
	IML3695	ADI-67865	Post-vax IgG	5.1
	IML3695	ADI-67865	Pre-vax mAb	3.1
	IML3695	ADI-67880	Post-vax IgG	2.4
	IML3695	ADI-67880	Pre-vax mAb	2.4
	IML3695	ADI-67889	Post-vax IgG	4.7
	IML3695	ADI-67889	Pre-vax mAb	4.4
	IML3695	ADI-67896	Post-vax IgG	5.1
	IML3695	ADI-67896	Pre-vax mAb	4.4
	IML3695	ADI-67928	Post-vax IgG	6.5
	IML3695	ADI-67928	Pre-vax mAb	5.8
	IML3695	ADI-67966	Post-vax IgG	4.8
	IML3695	ADI-67966	Pre-vax mAb	5.8
	IML3695	ADI-67967	Post-vax IgG	2
	IML3695	ADI-67967	Pre-vax mAb	4.4
	IML3695	ADI-67971	Post-vax IgG	5.4
	IML3695	ADI-67971	Pre-vax mAb	4.4
	IML3695	ADI-67983	Post-vax IgG	3.7
	IML3695	ADI-67983	Pre-vax mAb	5
	IML3695	ADI-67990	Post-vax IgG	5.1
	IML3695	ADI-67990	Pre-vax mAb	4.1

## Sheet: Supplementary Figure 1
Supplementary Figure 1A
	ELISA	status_timepoint	Donor	log10(EC50)		Statistics anti-SARS2 S IgG ELISA
	anti-SARS2 S IgG	Recovered pre-vax	1076	2.78997		Test	Type	Comparison	P-value	W
	anti-SARS2 S IgG	Recovered pre-vax	1245	2.35416		Wilcoxon rank sum test with continuity correction	Two-sided	Recovered pre-vax vs Recovered post-vax	6.446e-08	8
	anti-SARS2 S IgG	Recovered pre-vax	1258	2.70407		Wilcoxon rank sum test with continuity correction	Two-sided	Recovered pre-vax vs Pre-pandemic	4.06829e-05	176
	anti-SARS2 S IgG	Recovered pre-vax	1405	2.49167		Wilcoxon rank sum test with continuity correction	Two-sided	Recovered pre-vax vs Unexposed post-vax	9.79365e-07	29
	anti-SARS2 S IgG	Recovered pre-vax	1501	3.73231		Wilcoxon rank sum test with continuity correction	Two-sided	Recovered post-vax vs Pre-pandemic	4.61365e-05	168
	anti-SARS2 S IgG	Recovered pre-vax	1503	3.27877		Wilcoxon rank sum test with continuity correction	Two-sided	Recovered post-vax vs Unexposed post-vax	0.000389705	362
	anti-SARS2 S IgG	Recovered pre-vax	1534	2.37285		Wilcoxon rank sum test with continuity correction	Two-sided	Pre-pandemic vs Unexposed post-vax	4.61365e-05	0
	anti-SARS2 S IgG	Recovered pre-vax	1535	2.64513
	anti-SARS2 S IgG	Recovered pre-vax	1536	3.07221
	anti-SARS2 S IgG	Recovered pre-vax	1583	2.19951
	anti-SARS2 S IgG	Recovered pre-vax	1613	2.14591
	anti-SARS2 S IgG	Recovered pre-vax	1635	2.68616
	anti-SARS2 S IgG	Recovered pre-vax	1642	2.4876
	anti-SARS2 S IgG	Recovered pre-vax	1741	3.6946
	anti-SARS2 S IgG	Recovered pre-vax	1746	2.58508
	anti-SARS2 S IgG	Recovered pre-vax	1843	2.24291
	anti-SARS2 S IgG	Recovered pre-vax	1881	3.21098
	anti-SARS2 S IgG	Recovered pre-vax	660	2.17672
	anti-SARS2 S IgG	Recovered pre-vax	700	3.07778
	anti-SARS2 S IgG	Recovered pre-vax	899	3.3177
	anti-SARS2 S IgG	Recovered pre-vax	IML3694	3.15153
	anti-SARS2 S IgG	Recovered pre-vax	IML3695	2.52827
	anti-SARS2 S IgG	Recovered post-vax	IML3694	4.46769
	anti-SARS2 S IgG	Recovered post-vax	IML3695	4.47213
	anti-SARS2 S IgG	Recovered post-vax	V2	4.43078
	anti-SARS2 S IgG	Recovered post-vax	V23	4.55401
	anti-SARS2 S IgG	Recovered post-vax	V28	4.60216
	anti-SARS2 S IgG	Recovered post-vax	V3	4.19432
	anti-SARS2 S IgG	Recovered post-vax	V30	4.57804
	anti-SARS2 S IgG	Recovered post-vax	V31	3.89336
	anti-SARS2 S IgG	Recovered post-vax	V34	3.39537
	anti-SARS2 S IgG	Recovered post-vax	V35	3.62573
	anti-SARS2 S IgG	Recovered post-vax	V36	4.22715
	anti-SARS2 S IgG	Recovered post-vax	V43	4.07425
	anti-SARS2 S IgG	Recovered post-vax	V44	3.60051
	anti-SARS2 S IgG	Recovered post-vax	V49	3.43234
	anti-SARS2 S IgG	Recovered post-vax	V52	4.31082
	anti-SARS2 S IgG	Recovered post-vax	V53	4.29257
	anti-SARS2 S IgG	Recovered post-vax	V59	4.14821
	anti-SARS2 S IgG	Recovered post-vax	V62	4.10777
	anti-SARS2 S IgG	Recovered post-vax	V63	3.74067
	anti-SARS2 S IgG	Recovered post-vax	V64	3.79656
	anti-SARS2 S IgG	Recovered post-vax	V9	4.25776
	anti-SARS2 S IgG	Pre-pandemic	IML3694	-1.7384
	anti-SARS2 S IgG	Pre-pandemic	IML3695	-0.392047
	anti-SARS2 S IgG	Pre-pandemic	IML3734	1.90844
	anti-SARS2 S IgG	Pre-pandemic	LAD3553	1.58695
	anti-SARS2 S IgG	Pre-pandemic	LAD7975	1.88972
	anti-SARS2 S IgG	Pre-pandemic	LAD8222	1.38967
	anti-SARS2 S IgG	Pre-pandemic	LAD8226	1.86749
	anti-SARS2 S IgG	Pre-pandemic	LAD9549	1.8806
	anti-SARS2 S IgG	Unexposed post-vax	IML3763	3.36914
	anti-SARS2 S IgG	Unexposed post-vax	IML3770	3.77982
	anti-SARS2 S IgG	Unexposed post-vax	IML3793	4.33162
	anti-SARS2 S IgG	Unexposed post-vax	IML3819	3.36032
	anti-SARS2 S IgG	Unexposed post-vax	IML3846	3.97555
	anti-SARS2 S IgG	Unexposed post-vax	IML3847	3.45921
	anti-SARS2 S IgG	Unexposed post-vax	IML3856	3.6481
	anti-SARS2 S IgG	Unexposed post-vax	IML3857	3.43575
	anti-SARS2 S IgG	Unexposed post-vax	IML3858	3.7612
	anti-SARS2 S IgG	Unexposed post-vax	IML3861	3.48787
	anti-SARS2 S IgG	Unexposed post-vax	IML3862	3.20345
	anti-SARS2 S IgG	Unexposed post-vax	IML3863	3.80222
	anti-SARS2 S IgG	Unexposed post-vax	IML3868	3.8308
	anti-SARS2 S IgG	Unexposed post-vax	IML3869	3.57485
	anti-SARS2 S IgG	Unexposed post-vax	IML3870	3.55855
	anti-SARS2 S IgG	Unexposed post-vax	IML3871	3.72141
	anti-SARS2 S IgG	Unexposed post-vax	IML3872	3.75314
	anti-SARS2 S IgG	Unexposed post-vax	IML3873	3.30772
	anti-SARS2 S IgG	Unexposed post-vax	IML3876	3.65662
	anti-SARS2 S IgG	Unexposed post-vax	IML3877	3.85522
	anti-SARS2 S IgG	Unexposed post-vax	IML3878	3.58067
Supplementary Figure 1B
	ELISA	status_timepoint	Donor	log10(EC50)		Statistics anti-HKU1 S IgG
	anti-HKU1 S IgG	Recovered pre-vax	1076	3.72326		Test	Type	Comparison	P-value	W
	anti-HKU1 S IgG	Recovered pre-vax	1245	3.56288		Wilcoxon rank sum test with continuity correction	Two-sided	Recovered pre-vax vs Recovered post-vax	0.0844846	168
	anti-HKU1 S IgG	Recovered pre-vax	1258	3.20928		Wilcoxon rank sum test with continuity correction	Two-sided	Recovered pre-vax vs Pre-pandemic	0.000124223	323
	anti-HKU1 S IgG	Recovered pre-vax	1405	3.44033		Wilcoxon rank sum test with continuity correction	Two-sided	Recovered pre-vax vs Unexposed post-vax	0.000158028	387
	anti-HKU1 S IgG	Recovered pre-vax	1501	3.71945		Wilcoxon rank sum test with continuity correction	Two-sided	Recovered post-vax vs Pre-pandemic	3.17782e-06	352
	anti-HKU1 S IgG	Recovered pre-vax	1503	3.57529		Wilcoxon rank sum test with continuity correction	Two-sided	Recovered post-vax vs Unexposed post-vax	2.58424e-06	425
	anti-HKU1 S IgG	Recovered pre-vax	1534	3.47313		Wilcoxon rank sum test with continuity correction	Two-sided	Pre-pandemic vs Unexposed post-vax	0.537555	157
	anti-HKU1 S IgG	Recovered pre-vax	1535	3.68055
	anti-HKU1 S IgG	Recovered pre-vax	1536	3.87867
	anti-HKU1 S IgG	Recovered pre-vax	1583	2.83615
	anti-HKU1 S IgG	Recovered pre-vax	1613	3.17568
	anti-HKU1 S IgG	Recovered pre-vax	1635	3.37495
	anti-HKU1 S IgG	Recovered pre-vax	1642	3.33946
	anti-HKU1 S IgG	Recovered pre-vax	1741	4.06302
	anti-HKU1 S IgG	Recovered pre-vax	1746	3.2396
	anti-HKU1 S IgG	Recovered pre-vax	1843	3.30132
	anti-HKU1 S IgG	Recovered pre-vax	1881	3.17799
	anti-HKU1 S IgG	Recovered pre-vax	660	3.01136
	anti-HKU1 S IgG	Recovered pre-vax	700	2.81634
	anti-HKU1 S IgG	Recovered pre-vax	899	4.02287
	anti-HKU1 S IgG	Recovered pre-vax	IML3694	3.55815
	anti-HKU1 S IgG	Recovered pre-vax	IML3695	3.86962
	anti-HKU1 S IgG	Recovered post-vax	IML3694	4.52607
	anti-HKU1 S IgG	Recovered post-vax	IML3695	4.54128
	anti-HKU1 S IgG	Recovered post-vax	V2	3.823
	anti-HKU1 S IgG	Recovered post-vax	V23	3.78775
	anti-HKU1 S IgG	Recovered post-vax	V27	4.25636
	anti-HKU1 S IgG	Recovered post-vax	V28	4.27895
	anti-HKU1 S IgG	Recovered post-vax	V3	3.80378
	anti-HKU1 S IgG	Recovered post-vax	V30	3.8757
	anti-HKU1 S IgG	Recovered post-vax	V31	3.65859
	anti-HKU1 S IgG	Recovered post-vax	V34	3.57645
	anti-HKU1 S IgG	Recovered post-vax	V35	3.01974
	anti-HKU1 S IgG	Recovered post-vax	V36	4.06913
	anti-HKU1 S IgG	Recovered post-vax	V43	3.56426
	anti-HKU1 S IgG	Recovered post-vax	V44	3.49825
	anti-HKU1 S IgG	Recovered post-vax	V49	3.3499
	anti-HKU1 S IgG	Recovered post-vax	V52	3.33227
	anti-HKU1 S IgG	Recovered post-vax	V53	3.44233
	anti-HKU1 S IgG	Recovered post-vax	V59	3.60705
	anti-HKU1 S IgG	Recovered post-vax	V62	3.54761
	anti-HKU1 S IgG	Recovered post-vax	V63	3.15539
	anti-HKU1 S IgG	Recovered post-vax	V64	3.32083
	anti-HKU1 S IgG	Recovered post-vax	V9	3.30199
	anti-HKU1 S IgG	Pre-pandemic	IML3460	2.8177
	anti-HKU1 S IgG	Pre-pandemic	IML3461	2.16116
	anti-HKU1 S IgG	Pre-pandemic	IML3469	3.515
	anti-HKU1 S IgG	Pre-pandemic	IML3484	3.21593
	anti-HKU1 S IgG	Pre-pandemic	IML3512	2.66261
	anti-HKU1 S IgG	Pre-pandemic	IML3513	2.8816
	anti-HKU1 S IgG	Pre-pandemic	IML3553	2.38501
	anti-HKU1 S IgG	Pre-pandemic	IML3554	2.68516
	anti-HKU1 S IgG	Pre-pandemic	IML3694	2.43276
	anti-HKU1 S IgG	Pre-pandemic	IML3695	3.02359
	anti-HKU1 S IgG	Pre-pandemic	IML3734	3.04153
	anti-HKU1 S IgG	Pre-pandemic	IML3827	2.55928
	anti-HKU1 S IgG	Pre-pandemic	LAD8222	2.31049
	anti-HKU1 S IgG	Pre-pandemic	LAD8226	3.2947
	anti-HKU1 S IgG	Pre-pandemic	LAD8227	3.4208
	anti-HKU1 S IgG	Pre-pandemic	LAD8228	2.33566
	anti-HKU1 S IgG	Pre-pandemic	LAD9549	3.28602
	anti-HKU1 S IgG	Unexposed post-vax	IML3763	2.75381
	anti-HKU1 S IgG	Unexposed post-vax	IML3770	2.52743
	anti-HKU1 S IgG	Unexposed post-vax	IML3793	3.76731
	anti-HKU1 S IgG	Unexposed post-vax	IML3819	3.11248
	anti-HKU1 S IgG	Unexposed post-vax	IML3846	2.76211
	anti-HKU1 S IgG	Unexposed post-vax	IML3847	3.31686
	anti-HKU1 S IgG	Unexposed post-vax	IML3856	3.434
	anti-HKU1 S IgG	Unexposed post-vax	IML3857	3.27374
	anti-HKU1 S IgG	Unexposed post-vax	IML3858	3.19299
	anti-HKU1 S IgG	Unexposed post-vax	IML3861	2.5387
	anti-HKU1 S IgG	Unexposed post-vax	IML3862	3.38523
	anti-HKU1 S IgG	Unexposed post-vax	IML3863	3.18214
	anti-HKU1 S IgG	Unexposed post-vax	IML3868	2.45255
	anti-HKU1 S IgG	Unexposed post-vax	IML3869	2.84405
	anti-HKU1 S IgG	Unexposed post-vax	IML3870	2.36706
	anti-HKU1 S IgG	Unexposed post-vax	IML3871	2.74466
	anti-HKU1 S IgG	Unexposed post-vax	IML3872	2.44546
	anti-HKU1 S IgG	Unexposed post-vax	IML3873	3.19247
	anti-HKU1 S IgG	Unexposed post-vax	IML3876	2.53752
	anti-HKU1 S IgG	Unexposed post-vax	IML3877	2.95693
	anti-HKU1 S IgG	Unexposed post-vax	IML3878	2.43664
Supplementary Figure 1C
	variant	status_timepoint	Donor	log10(NT50)		Statistics NT50
	index	Recovered pre-vax	IML3694	2.38597		Test	Type	Variant	Comparison	P-value	W
	index	Recovered pre-vax	IML3695	2.15229		Wilcoxon rank sum test with continuity correction	Two-sided	index	Recovered pre-vax vs Recovered post-vax	1.05753e-07	15
	index	Recovered pre-vax	1245	2.35582		Wilcoxon rank sum test with continuity correction	Two-sided	index	Recovered pre-vax vs Unexposed post-vax	2.13367e-07	17
	index	Recovered pre-vax	1642	2.17609		Wilcoxon rank sum test with continuity correction	Two-sided	index	Recovered post-vax vs Unexposed post-vax	0.111515	297
	index	Recovered pre-vax	1501	2.74429		Wilcoxon rank sum test with continuity correction	Two-sided	Beta	Recovered pre-vax vs Recovered post-vax	5.07627e-08	14
	index	Recovered pre-vax	1741	3.33766		Wilcoxon rank sum test with continuity correction	Two-sided	Beta	Recovered pre-vax vs Unexposed post-vax	0.000117869	79
	index	Recovered pre-vax	1076	1.77085		Wilcoxon rank sum test with continuity correction	Two-sided	Beta	Recovered post-vax vs Unexposed post-vax	1.78585e-05	408
	index	Recovered pre-vax	1535	2.09716		Wilcoxon rank sum test with continuity correction	Two-sided	Delta	Recovered pre-vax vs Recovered post-vax	6.75273e-08	12
	index	Recovered pre-vax	1536	2.30713		Wilcoxon rank sum test with continuity correction	Two-sided	Delta	Recovered pre-vax vs Unexposed post-vax	7.91118e-08	10
	index	Recovered pre-vax	1503	2.5563		Wilcoxon rank sum test with continuity correction	Two-sided	Delta	Recovered post-vax vs Unexposed post-vax	0.00248518	356
	index	Recovered pre-vax	1583	2.46568		Wilcoxon rank sum test with continuity correction	Two-sided	Omicron	Recovered pre-vax vs Recovered post-vax	1.16032e-08	12
	index	Recovered pre-vax	899	2.78128		Wilcoxon rank sum test with continuity correction	Two-sided	Omicron	Recovered pre-vax vs Unexposed post-vax	0.000395725	104
	index	Recovered pre-vax	700	1.9057		Wilcoxon rank sum test with continuity correction	Two-sided	Omicron	Recovered post-vax vs Unexposed post-vax	3.63524e-06	421.5
	index	Recovered pre-vax	1405	1.86164
	index	Recovered pre-vax	1534	1.52844
	index	Recovered pre-vax	1843	2
	index	Recovered pre-vax	1635	2.05791
	index	Recovered pre-vax	1258	2.11394
	index	Recovered pre-vax	660	1.66276
	index	Recovered pre-vax	1746	2.15913
	index	Recovered pre-vax	1613	1.39794
	index	Recovered pre-vax	1881	2.51071
	Beta	Recovered pre-vax	IML3694	1.39794
	Beta	Recovered pre-vax	IML3695	1.39794
	Beta	Recovered pre-vax	1245	1.39794
	Beta	Recovered pre-vax	1642	1.39794
	Beta	Recovered pre-vax	1501	1.90849
	Beta	Recovered pre-vax	1741	2.94448
	Beta	Recovered pre-vax	1076	2.02938
	Beta	Recovered pre-vax	1535	1.39794
	Beta	Recovered pre-vax	1536	1.39794
	Beta	Recovered pre-vax	1503	1.77815
	Beta	Recovered pre-vax	1583	1.39794
	Beta	Recovered pre-vax	899	2.19312
	Beta	Recovered pre-vax	700	1.39794
	Beta	Recovered pre-vax	1405	1.39794
	Beta	Recovered pre-vax	1534	1.39794
	Beta	Recovered pre-vax	1843	1.39794
	Beta	Recovered pre-vax	1635	1.39794
	Beta	Recovered pre-vax	1258	1.73239
	Beta	Recovered pre-vax	660	1.39794
	Beta	Recovered pre-vax	1746	1.39794
	Beta	Recovered pre-vax	1613	1.39794
	Beta	Recovered pre-vax	1881	1.90309
	Delta	Recovered pre-vax	IML3694	2.35603
	Delta	Recovered pre-vax	IML3695	1.78533
	Delta	Recovered pre-vax	1245	1.77815
	Delta	Recovered pre-vax	1642	1.39794
	Delta	Recovered pre-vax	1501	2.17026
	Delta	Recovered pre-vax	1741	2.80956
	Delta	Recovered pre-vax	1076	1.39794
	Delta	Recovered pre-vax	1535	2.2833
	Delta	Recovered pre-vax	1536	1.75587
	Delta	Recovered pre-vax	1503	2.10037
	Delta	Recovered pre-vax	1583	1.39794
	Delta	Recovered pre-vax	899	2.05308
	Delta	Recovered pre-vax	700	2.04922
	Delta	Recovered pre-vax	1405	1.65321
	Delta	Recovered pre-vax	1534	1.39794
	Delta	Recovered pre-vax	1843	1.39794
	Delta	Recovered pre-vax	1635	1.80618
	Delta	Recovered pre-vax	1258	1.77085
	Delta	Recovered pre-vax	660	1.39794
	Delta	Recovered pre-vax	1746	1.66276
	Delta	Recovered pre-vax	1613	1.39794
	Delta	Recovered pre-vax	1881	2.1959
	Omicron	Recovered pre-vax	IML3694	1.39794
	Omicron	Recovered pre-vax	IML3695	1.39794
	Omicron	Recovered pre-vax	1245	1.39794
	Omicron	Recovered pre-vax	1642	1.39794
	Omicron	Recovered pre-vax	1501	1.39794
	Omicron	Recovered pre-vax	1741	1.39794
	Omicron	Recovered pre-vax	1076	1.39794
	Omicron	Recovered pre-vax	1535	1.99129
	Omicron	Recovered pre-vax	1536	1.39794
	Omicron	Recovered pre-vax	1503	1.39794
	Omicron	Recovered pre-vax	1583	1.39794
	Omicron	Recovered pre-vax	899	2
	Omicron	Recovered pre-vax	700	1.39794
	Omicron	Recovered pre-vax	1405	1.39794
	Omicron	Recovered pre-vax	1534	1.39794
	Omicron	Recovered pre-vax	1843	1.39794
	Omicron	Recovered pre-vax	1635	1.39794
	Omicron	Recovered pre-vax	1258	1.39794
	Omicron	Recovered pre-vax	660	1.39794
	Omicron	Recovered pre-vax	1746	1.39794
	Omicron	Recovered pre-vax	1613	1.39794
	Omicron	Recovered pre-vax	1881	1.39794
	index	Recovered post-vax	IML3694	3.48015
	index	Recovered post-vax	IML3695	3.42406
	index	Recovered post-vax	V2	3.73746
	index	Recovered post-vax	V23	3.45077
	index	Recovered post-vax	V27	4.20586
	index	Recovered post-vax	V28	3.83835
	index	Recovered post-vax	V3	3.51001
	index	Recovered post-vax	V30	3.92604
	index	Recovered post-vax	V31	3.07074
	index	Recovered post-vax	V34	2.54842
	index	Recovered post-vax	V35	2.8627
	index	Recovered post-vax	V36	3.19118
	index	Recovered post-vax	V9	3.20174
	index	Recovered post-vax	V43	3.22297
	index	Recovered post-vax	V44	3.05469
	index	Recovered post-vax	V49	2.76253
	index	Recovered post-vax	V52	3.55983
	index	Recovered post-vax	V53	3.4378
	index	Recovered post-vax	V59	3.15225
	index	Recovered post-vax	V62	3.34302
	index	Recovered post-vax	V63	2.87412
	index	Recovered post-vax	V64	3.22911
	Beta	Recovered post-vax	IML3694	3.18355
	Beta	Recovered post-vax	IML3695	2.6149
	Beta	Recovered post-vax	V2	2.82496
	Beta	Recovered post-vax	V23	3.14176
	Beta	Recovered post-vax	V27	3.89104
	Beta	Recovered post-vax	V28	3.42341
	Beta	Recovered post-vax	V3	2.78675
	Beta	Recovered post-vax	V30	3.40312
	Beta	Recovered post-vax	V31	2.453
	Beta	Recovered post-vax	V34	1.96379
	Beta	Recovered post-vax	V35	2.50515
	Beta	Recovered post-vax	V36	2.86747
	Beta	Recovered post-vax	V9	2.76842
	Beta	Recovered post-vax	V43	3.0822
	Beta	Recovered post-vax	V44	2.62839
	Beta	Recovered post-vax	V49	2.38438
	Beta	Recovered post-vax	V52	3.27748
	Beta	Recovered post-vax	V53	3.17009
	Beta	Recovered post-vax	V59	3.03623
	Beta	Recovered post-vax	V62	3.27323
	Beta	Recovered post-vax	V63	2.81027
	Beta	Recovered post-vax	V64	2.69698
	Delta	Recovered post-vax	IML3694	3.55011
	Delta	Recovered post-vax	IML3695	3.17173
	Delta	Recovered post-vax	V2	3.19257
	Delta	Recovered post-vax	V23	3.18865
	Delta	Recovered post-vax	V27	4.15082
	Delta	Recovered post-vax	V28	3.49429
	Delta	Recovered post-vax	V3	3.0141
	Delta	Recovered post-vax	V30	3.58771
	Delta	Recovered post-vax	V31	2.89927
	Delta	Recovered post-vax	V34	2.04532
	Delta	Recovered post-vax	V35	2.67394
	Delta	Recovered post-vax	V36	3.16017
	Delta	Recovered post-vax	V9	3.09202
	Delta	Recovered post-vax	V43	3.06633
	Delta	Recovered post-vax	V44	2.79099
	Delta	Recovered post-vax	V49	2.61909
	Delta	Recovered post-vax	V52	3.3742
	Delta	Recovered post-vax	V53	3.3587
	Delta	Recovered post-vax	V59	3.10106
	Delta	Recovered post-vax	V62	3.13033
	Delta	Recovered post-vax	V63	2.75205
	Delta	Recovered post-vax	V64	2.87852
	Omicron	Recovered post-vax	IML3694	3.20978
	Omicron	Recovered post-vax	IML3695	2.97909
	Omicron	Recovered post-vax	V2	2.53894
	Omicron	Recovered post-vax	V23	2.41047
	Omicron	Recovered post-vax	V27	3.80198
	Omicron	Recovered post-vax	V28	3.10772
	Omicron	Recovered post-vax	V3	2.63351
	Omicron	Recovered post-vax	V30	3.29707
	Omicron	Recovered post-vax	V31	2.11036
	Omicron	Recovered post-vax	V34	1.39794
	Omicron	Recovered post-vax	V35	2.4344
	Omicron	Recovered post-vax	V36	3.07918
	Omicron	Recovered post-vax	V9	2.65952
	Omicron	Recovered post-vax	V43	2.87137
	Omicron	Recovered post-vax	V44	2.67325
	Omicron	Recovered post-vax	V49	2.1213
	Omicron	Recovered post-vax	V52	2.86745
	Omicron	Recovered post-vax	V53	2.96198
	Omicron	Recovered post-vax	V59	2.74819
	Omicron	Recovered post-vax	V62	2.91839
	Omicron	Recovered post-vax	V63	2.23427
	Omicron	Recovered post-vax	V64	2.13622
	index	Unexposed post-vax	IML3861	3.1969
	index	Unexposed post-vax	IML3862	2.727
	index	Unexposed post-vax	IML3863	3.40385
	index	Unexposed post-vax	IML3869	3.21267
	index	Unexposed post-vax	IML3868	3.13354
	index	Unexposed post-vax	IML3871	3.00401
	index	Unexposed post-vax	IML3870	3.16373
	index	Unexposed post-vax	IML3872	3.1276
	index	Unexposed post-vax	IML3873	3.04388
	index	Unexposed post-vax	IML3876	3.02119
	index	Unexposed post-vax	IML3877	3.09942
	index	Unexposed post-vax	IML3878	3.25791
	index	Unexposed post-vax	IML3793	3.62218
	index	Unexposed post-vax	IML3856	3.16207
	index	Unexposed post-vax	IML3857	3.41095
	index	Unexposed post-vax	IML3858	3.44716
	index	Unexposed post-vax	IML3846	2.94988
	index	Unexposed post-vax	IML3847	2.85854
	index	Unexposed post-vax	IML3763	3.39811
	index	Unexposed post-vax	IML3770	3.36661
	index	Unexposed post-vax	IML3819	3.14019
	Beta	Unexposed post-vax	IML3861	2.40483
	Beta	Unexposed post-vax	IML3862	2.21484
	Beta	Unexposed post-vax	IML3863	2.67434
	Beta	Unexposed post-vax	IML3869	2.17026
	Beta	Unexposed post-vax	IML3868	2.23045
	Beta	Unexposed post-vax	IML3871	2.29226
	Beta	Unexposed post-vax	IML3870	2.11727
	Beta	Unexposed post-vax	IML3872	2.33244
	Beta	Unexposed post-vax	IML3873	2.33846
	Beta	Unexposed post-vax	IML3876	2.67943
	Beta	Unexposed post-vax	IML3877	2.51517
	Beta	Unexposed post-vax	IML3878	2.86013
	Beta	Unexposed post-vax	IML3793	3.12254
	Beta	Unexposed post-vax	IML3856	2.13672
	Beta	Unexposed post-vax	IML3857	2.21484
	Beta	Unexposed post-vax	IML3858	2.1271
	Beta	Unexposed post-vax	IML3846	1.39794
	Beta	Unexposed post-vax	IML3847	1.39794
	Beta	Unexposed post-vax	IML3763	1.39794
	Beta	Unexposed post-vax	IML3770	2.09691
	Beta	Unexposed post-vax	IML3819	1.39794
	Delta	Unexposed post-vax	IML3861	2.84942
	Delta	Unexposed post-vax	IML3862	2.60206
	Delta	Unexposed post-vax	IML3863	3.10415
	Delta	Unexposed post-vax	IML3869	2.90309
	Delta	Unexposed post-vax	IML3868	2.88423
	Delta	Unexposed post-vax	IML3871	2.55388
	Delta	Unexposed post-vax	IML3870	2.7767
	Delta	Unexposed post-vax	IML3872	2.66087
	Delta	Unexposed post-vax	IML3873	2.79588
	Delta	Unexposed post-vax	IML3876	2.78319
	Delta	Unexposed post-vax	IML3877	2.63849
	Delta	Unexposed post-vax	IML3878	2.83187
	Delta	Unexposed post-vax	IML3793	3.26834
	Delta	Unexposed post-vax	IML3856	3.03463
	Delta	Unexposed post-vax	IML3857	2.60206
	Delta	Unexposed post-vax	IML3858	2.94052
	Delta	Unexposed post-vax	IML3846	2.90309
	Delta	Unexposed post-vax	IML3847	2.55145
	Delta	Unexposed post-vax	IML3763	2.82413
	Delta	Unexposed post-vax	IML3770	2.82672
	Delta	Unexposed post-vax	IML3819	2.7356
	Omicron	Unexposed post-vax	IML3861	2.16137
	Omicron	Unexposed post-vax	IML3862	1.39794
	Omicron	Unexposed post-vax	IML3863	2.15229
	Omicron	Unexposed post-vax	IML3869	1.89763
	Omicron	Unexposed post-vax	IML3868	1.92428
	Omicron	Unexposed post-vax	IML3871	1.39794
	Omicron	Unexposed post-vax	IML3870	1.90309
	Omicron	Unexposed post-vax	IML3872	1.88649
	Omicron	Unexposed post-vax	IML3873	1.92428
	Omicron	Unexposed post-vax	IML3876	1.91908
	Omicron	Unexposed post-vax	IML3877	1.83251
	Omicron	Unexposed post-vax	IML3878	2.80821
	Omicron	Unexposed post-vax	IML3793	2.48572
	Omicron	Unexposed post-vax	IML3856	1.9345
	Omicron	Unexposed post-vax	IML3857	1.8451
	Omicron	Unexposed post-vax	IML3858	1.96848
	Omicron	Unexposed post-vax	IML3846	1.39794
	Omicron	Unexposed post-vax	IML3847	1.39794
	Omicron	Unexposed post-vax	IML3763	1.39794
	Omicron	Unexposed post-vax	IML3770	1.39794
	Omicron	Unexposed post-vax	IML3819	1.39794

## Sheet: Supplementary Figure 2
Supplementary Figure 2B
	Donor	timepoint	HKU1_S_binder	n
	IML3694	Acute	No	32
	IML3695	Acute	No	18
	IML3694	Post-vax	No	57
	IML3695	Post-vax	No	116
	IML3694	Pre-vax	No	125
	IML3695	Pre-vax	No	78
	IML3694	Acute	Yes	10
	IML3695	Acute	Yes	6
	IML3694	Post-vax	Yes	2
	IML3695	Post-vax	Yes	3
	IML3694	Pre-vax	Yes	6
	IML3695	Pre-vax	Yes	6
Supplementary Figure 2C
	Donor	subdomain	n
	IML3694	S2	6
	IML3694	Undefined	12
	IML3695	RBD	1
	IML3695	S2	8
	IML3695	Undefined	6

## Sheet: Supplementary Figure 3
Supplementary Figure 3A
	v_gene	v_family	Donor	timepoint	frequency	n
	IGHV1-18	VH1	IML3694	Acute	0.00217865	1
	IGHV1-18	VH1	IML3694	Post-vax	0.0043573	2
	IGHV1-18	VH1	IML3694	Pre-vax	0.0043573	2
	IGHV1-18	VH1	IML3695	Post-vax	0.0130719	6
	IGHV1-2	VH1	IML3694	Pre-vax	0.0152505	7
	IGHV1-2	VH1	IML3695	Acute	0.00217865	1
	IGHV1-2	VH1	IML3695	Post-vax	0.0087146	4
	IGHV1-24	VH1	IML3694	Post-vax	0.00217865	1
	IGHV1-24	VH1	IML3694	Pre-vax	0.00217865	1
	IGHV1-24	VH1	IML3695	Post-vax	0.00653595	3
	IGHV1-3	VH1	IML3694	Acute	0.00217865	1
	IGHV1-3	VH1	IML3695	Post-vax	0.0043573	2
	IGHV1-3	VH1	IML3695	Pre-vax	0.00217865	1
	IGHV1-45	VH1	IML3694	Pre-vax	0.0043573	2
	IGHV1-45	VH1	IML3695	Acute	0.00217865	1
	IGHV1-45	VH1	IML3695	Pre-vax	0.00217865	1
	IGHV1-46	VH1	IML3694	Acute	0.0043573	2
	IGHV1-46	VH1	IML3694	Post-vax	0.00217865	1
	IGHV1-46	VH1	IML3694	Pre-vax	0.0043573	2
	IGHV1-46	VH1	IML3695	Post-vax	0.00217865	1
	IGHV1-46	VH1	IML3695	Pre-vax	0.0087146	4
	IGHV1-69	VH1	IML3694	Post-vax	0.0261438	12
	IGHV1-69	VH1	IML3694	Pre-vax	0.00653595	3
	IGHV1-69	VH1	IML3695	Acute	0.00217865	1
	IGHV1-69	VH1	IML3695	Post-vax	0.0217865	10
	IGHV1-69	VH1	IML3695	Pre-vax	0.00653595	3
	IGHV1-8	VH1	IML3694	Pre-vax	0.0043573	2
	IGHV1-8	VH1	IML3695	Acute	0.00217865	1
	IGHV1-8	VH1	IML3695	Post-vax	0.0043573	2
	IGHV2-26	VH2	IML3694	Post-vax	0.00217865	1
	IGHV2-26	VH2	IML3695	Post-vax	0.00217865	1
	IGHV2-26	VH2	IML3695	Pre-vax	0.00217865	1
	IGHV2-5	VH2	IML3694	Post-vax	0.0043573	2
	IGHV2-5	VH2	IML3694	Pre-vax	0.0043573	2
	IGHV2-5	VH2	IML3695	Post-vax	0.00217865	1
	IGHV2-70	VH2	IML3694	Acute	0.0043573	2
	IGHV2-70	VH2	IML3694	Pre-vax	0.00217865	1
	IGHV2-70	VH2	IML3695	Post-vax	0.00217865	1
	IGHV2-70	VH2	IML3695	Pre-vax	0.00217865	1
	IGHV3-11	VH3	IML3694	Post-vax	0.00217865	1
	IGHV3-11	VH3	IML3694	Pre-vax	0.0043573	2
	IGHV3-13	VH3	IML3694	Pre-vax	0.0087146	4
	IGHV3-13	VH3	IML3695	Acute	0.00217865	1
	IGHV3-13	VH3	IML3695	Post-vax	0.0043573	2
	IGHV3-13	VH3	IML3695	Pre-vax	0.00217865	1
	IGHV3-15	VH3	IML3694	Post-vax	0.00217865	1
	IGHV3-15	VH3	IML3694	Pre-vax	0.00217865	1
	IGHV3-15	VH3	IML3695	Post-vax	0.0043573	2
	IGHV3-15	VH3	IML3695	Pre-vax	0.00653595	3
	IGHV3-21	VH3	IML3694	Acute	0.00217865	1
	IGHV3-21	VH3	IML3694	Post-vax	0.00217865	1
	IGHV3-21	VH3	IML3695	Acute	0.00217865	1
	IGHV3-21	VH3	IML3695	Post-vax	0.00653595	3
	IGHV3-21	VH3	IML3695	Pre-vax	0.00217865	1
	IGHV3-23	VH3	IML3694	Post-vax	0.0043573	2
	IGHV3-23	VH3	IML3694	Pre-vax	0.0217865	10
	IGHV3-23	VH3	IML3695	Acute	0.00217865	1
	IGHV3-23	VH3	IML3695	Post-vax	0.0043573	2
	IGHV3-23	VH3	IML3695	Pre-vax	0.0087146	4
	IGHV3-30	VH3	IML3694	Acute	0.0239651	11
	IGHV3-30	VH3	IML3694	Post-vax	0.0108932	5
	IGHV3-30	VH3	IML3694	Pre-vax	0.0326797	15
	IGHV3-30	VH3	IML3695	Acute	0.0043573	2
	IGHV3-30	VH3	IML3695	Post-vax	0.0326797	15
	IGHV3-30	VH3	IML3695	Pre-vax	0.0217865	10
	IGHV3-30-3	VH3	IML3694	Acute	0.0108932	5
	IGHV3-30-3	VH3	IML3694	Post-vax	0.0152505	7
	IGHV3-30-3	VH3	IML3694	Pre-vax	0.0196078	9
	IGHV3-30-3	VH3	IML3695	Acute	0.0087146	4
	IGHV3-30-3	VH3	IML3695	Post-vax	0.0152505	7
	IGHV3-30-3	VH3	IML3695	Pre-vax	0.0239651	11
	IGHV3-33	VH3	IML3694	Acute	0.0152505	7
	IGHV3-33	VH3	IML3694	Post-vax	0.0130719	6
	IGHV3-33	VH3	IML3694	Pre-vax	0.0087146	4
	IGHV3-33	VH3	IML3695	Acute	0.0108932	5
	IGHV3-33	VH3	IML3695	Post-vax	0.0261438	12
	IGHV3-33	VH3	IML3695	Pre-vax	0.0152505	7
	IGHV3-43	VH3	IML3694	Pre-vax	0.00217865	1
	IGHV3-48	VH3	IML3694	Pre-vax	0.00217865	1
	IGHV3-48	VH3	IML3695	Post-vax	0.0043573	2
	IGHV3-49	VH3	IML3694	Pre-vax	0.0043573	2
	IGHV3-53	VH3	IML3694	Post-vax	0.00217865	1
	IGHV3-53	VH3	IML3694	Pre-vax	0.00217865	1
	IGHV3-53	VH3	IML3695	Acute	0.00217865	1
	IGHV3-53	VH3	IML3695	Post-vax	0.0043573	2
	IGHV3-7	VH3	IML3694	Acute	0.0043573	2
	IGHV3-7	VH3	IML3694	Post-vax	0.0043573	2
	IGHV3-7	VH3	IML3694	Pre-vax	0.00653595	3
	IGHV3-7	VH3	IML3695	Post-vax	0.0108932	5
	IGHV3-7	VH3	IML3695	Pre-vax	0.00217865	1
	IGHV3-72	VH3	IML3694	Post-vax	0.0043573	2
	IGHV3-74	VH3	IML3694	Pre-vax	0.0043573	2
	IGHV3-74	VH3	IML3695	Post-vax	0.00217865	1
	IGHV3-9	VH3	IML3694	Acute	0.0108932	5
	IGHV3-9	VH3	IML3694	Pre-vax	0.0130719	6
	IGHV3-9	VH3	IML3695	Acute	0.00217865	1
	IGHV3-9	VH3	IML3695	Post-vax	0.0152505	7
	IGHV3-9	VH3	IML3695	Pre-vax	0.0087146	4
	IGHV4-30-2	VH4	IML3694	Pre-vax	0.00217865	1
	IGHV4-30-4	VH4	IML3695	Acute	0.00217865	1
	IGHV4-30-4	VH4	IML3695	Post-vax	0.00217865	1
	IGHV4-31	VH4	IML3694	Post-vax	0.00653595	3
	IGHV4-31	VH4	IML3694	Pre-vax	0.0283224	13
	IGHV4-31	VH4	IML3695	Acute	0.00217865	1
	IGHV4-31	VH4	IML3695	Post-vax	0.0174292	8
	IGHV4-31	VH4	IML3695	Pre-vax	0.0196078	9
	IGHV4-34	VH4	IML3694	Pre-vax	0.0130719	6
	IGHV4-34	VH4	IML3695	Post-vax	0.00217865	1
	IGHV4-34	VH4	IML3695	Pre-vax	0.00217865	1
	IGHV4-39	VH4	IML3694	Post-vax	0.00217865	1
	IGHV4-39	VH4	IML3694	Pre-vax	0.0108932	5
	IGHV4-39	VH4	IML3695	Post-vax	0.0152505	7
	IGHV4-39	VH4	IML3695	Pre-vax	0.0130719	6
	IGHV4-4	VH4	IML3694	Post-vax	0.00217865	1
	IGHV4-4	VH4	IML3694	Pre-vax	0.0087146	4
	IGHV4-4	VH4	IML3695	Post-vax	0.00653595	3
	IGHV4-4	VH4	IML3695	Pre-vax	0.0130719	6
	IGHV4-59	VH4	IML3694	Acute	0.0043573	2
	IGHV4-59	VH4	IML3694	Post-vax	0.0108932	5
	IGHV4-59	VH4	IML3694	Pre-vax	0.0217865	10
	IGHV4-59	VH4	IML3695	Post-vax	0.0043573	2
	IGHV4-59	VH4	IML3695	Pre-vax	0.0130719	6
	IGHV4-61	VH4	IML3694	Acute	0.00653595	3
	IGHV4-61	VH4	IML3694	Pre-vax	0.00653595	3
	IGHV5-51	VH5	IML3694	Post-vax	0.0043573	2
	IGHV5-51	VH5	IML3694	Pre-vax	0.0130719	6
	IGHV5-51	VH5	IML3695	Acute	0.0043573	2
	IGHV5-51	VH5	IML3695	Post-vax	0.0130719	6
	IGHV5-51	VH5	IML3695	Pre-vax	0.00653595	3
Supplementary Figure 3B
	v_gene	v_family	subdomain	timepoint	frequency	n
	IGHV1-18	VH1	NTD	Acute	0.00217865	1
	IGHV1-18	VH1	NTD	Post-vax	0.0043573	2
	IGHV1-18	VH1	RBD	Post-vax	0.00217865	1
	IGHV1-18	VH1	S2	Post-vax	0.0087146	4
	IGHV1-18	VH1	S2	Pre-vax	0.00217865	1
	IGHV1-18	VH1	Undefined	Post-vax	0.00217865	1
	IGHV1-18	VH1	Undefined	Pre-vax	0.00217865	1
	IGHV1-2	VH1	RBD	Acute	0.00217865	1
	IGHV1-2	VH1	RBD	Pre-vax	0.00217865	1
	IGHV1-2	VH1	S2	Post-vax	0.00653595	3
	IGHV1-2	VH1	S2	Pre-vax	0.0087146	4
	IGHV1-2	VH1	Undefined	Post-vax	0.00217865	1
	IGHV1-2	VH1	Undefined	Pre-vax	0.0043573	2
	IGHV1-24	VH1	NTD	Post-vax	0.00653595	3
	IGHV1-24	VH1	NTD	Pre-vax	0.00217865	1
	IGHV1-24	VH1	Undefined	Post-vax	0.00217865	1
	IGHV1-3	VH1	RBD	Acute	0.00217865	1
	IGHV1-3	VH1	S2	Post-vax	0.0043573	2
	IGHV1-3	VH1	S2	Pre-vax	0.00217865	1
	IGHV1-45	VH1	RBD	Pre-vax	0.00217865	1
	IGHV1-45	VH1	Undefined	Acute	0.00217865	1
	IGHV1-45	VH1	Undefined	Pre-vax	0.0043573	2
	IGHV1-46	VH1	NTD	Acute	0.00217865	1
	IGHV1-46	VH1	NTD	Post-vax	0.00217865	1
	IGHV1-46	VH1	RBD	Post-vax	0.00217865	1
	IGHV1-46	VH1	RBD	Pre-vax	0.00217865	1
	IGHV1-46	VH1	S2	Pre-vax	0.00217865	1
	IGHV1-46	VH1	Undefined	Acute	0.00217865	1
	IGHV1-46	VH1	Undefined	Pre-vax	0.0087146	4
	IGHV1-69	VH1	NTD	Post-vax	0.00217865	1
	IGHV1-69	VH1	RBD	Acute	0.00217865	1
	IGHV1-69	VH1	RBD	Post-vax	0.0108932	5
	IGHV1-69	VH1	RBD	Pre-vax	0.0043573	2
	IGHV1-69	VH1	S2	Post-vax	0.0326797	15
	IGHV1-69	VH1	S2	Pre-vax	0.0087146	4
	IGHV1-69	VH1	Undefined	Post-vax	0.00217865	1
	IGHV1-8	VH1	NTD	Acute	0.00217865	1
	IGHV1-8	VH1	RBD	Pre-vax	0.0043573	2
	IGHV1-8	VH1	Undefined	Post-vax	0.0043573	2
	IGHV2-26	VH2	NTD	Post-vax	0.00217865	1
	IGHV2-26	VH2	RBD	Pre-vax	0.00217865	1
	IGHV2-26	VH2	S2	Post-vax	0.00217865	1
	IGHV2-5	VH2	RBD	Post-vax	0.00217865	1
	IGHV2-5	VH2	RBD	Pre-vax	0.00217865	1
	IGHV2-5	VH2	S2	Pre-vax	0.00217865	1
	IGHV2-5	VH2	Undefined	Post-vax	0.0043573	2
	IGHV2-70	VH2	NTD	Acute	0.00217865	1
	IGHV2-70	VH2	NTD	Post-vax	0.00217865	1
	IGHV2-70	VH2	S2	Pre-vax	0.0043573	2
	IGHV2-70	VH2	Undefined	Acute	0.00217865	1
	IGHV3-11	VH3	NTD	Pre-vax	0.00217865	1
	IGHV3-11	VH3	RBD	Post-vax	0.00217865	1
	IGHV3-11	VH3	S2	Pre-vax	0.00217865	1
	IGHV3-13	VH3	NTD	Pre-vax	0.00217865	1
	IGHV3-13	VH3	RBD	Post-vax	0.00217865	1
	IGHV3-13	VH3	RBD	Pre-vax	0.00217865	1
	IGHV3-13	VH3	S2	Pre-vax	0.00217865	1
	IGHV3-13	VH3	Undefined	Acute	0.00217865	1
	IGHV3-13	VH3	Undefined	Post-vax	0.00217865	1
	IGHV3-13	VH3	Undefined	Pre-vax	0.0043573	2
	IGHV3-15	VH3	RBD	Pre-vax	0.00217865	1
	IGHV3-15	VH3	S2	Post-vax	0.0043573	2
	IGHV3-15	VH3	S2	Pre-vax	0.00217865	1
	IGHV3-15	VH3	Undefined	Post-vax	0.00217865	1
	IGHV3-15	VH3	Undefined	Pre-vax	0.0043573	2
	IGHV3-21	VH3	NTD	Acute	0.00217865	1
	IGHV3-21	VH3	NTD	Post-vax	0.00217865	1
	IGHV3-21	VH3	RBD	Acute	0.00217865	1
	IGHV3-21	VH3	RBD	Pre-vax	0.00217865	1
	IGHV3-21	VH3	S2	Post-vax	0.00217865	1
	IGHV3-21	VH3	Undefined	Post-vax	0.0043573	2
	IGHV3-23	VH3	NTD	Post-vax	0.0043573	2
	IGHV3-23	VH3	NTD	Pre-vax	0.00653595	3
	IGHV3-23	VH3	RBD	Post-vax	0.00217865	1
	IGHV3-23	VH3	RBD	Pre-vax	0.00653595	3
	IGHV3-23	VH3	S2	Post-vax	0.00217865	1
	IGHV3-23	VH3	S2	Pre-vax	0.0108932	5
	IGHV3-23	VH3	Undefined	Acute	0.00217865	1
	IGHV3-23	VH3	Undefined	Pre-vax	0.00653595	3
	IGHV3-30	VH3	NTD	Acute	0.00217865	1
	IGHV3-30	VH3	NTD	Post-vax	0.0043573	2
	IGHV3-30	VH3	NTD	Pre-vax	0.00217865	1
	IGHV3-30	VH3	RBD	Post-vax	0.0108932	5
	IGHV3-30	VH3	RBD	Pre-vax	0.0087146	4
	IGHV3-30	VH3	S2	Post-vax	0.0174292	8
	IGHV3-30	VH3	S2	Pre-vax	0.0283224	13
	IGHV3-30	VH3	Undefined	Acute	0.0261438	12
	IGHV3-30	VH3	Undefined	Post-vax	0.0108932	5
	IGHV3-30	VH3	Undefined	Pre-vax	0.0152505	7
	IGHV3-30-3	VH3	NTD	Acute	0.00653595	3
	IGHV3-30-3	VH3	NTD	Post-vax	0.00653595	3
	IGHV3-30-3	VH3	NTD	Pre-vax	0.0043573	2
	IGHV3-30-3	VH3	RBD	Pre-vax	0.00217865	1
	IGHV3-30-3	VH3	S2	Post-vax	0.0239651	11
	IGHV3-30-3	VH3	S2	Pre-vax	0.0326797	15
	IGHV3-30-3	VH3	Undefined	Acute	0.0130719	6
	IGHV3-30-3	VH3	Undefined	Pre-vax	0.0043573	2
	IGHV3-33	VH3	NTD	Acute	0.0130719	6
	IGHV3-33	VH3	NTD	Post-vax	0.00217865	1
	IGHV3-33	VH3	NTD	Pre-vax	0.00217865	1
	IGHV3-33	VH3	RBD	Pre-vax	0.0087146	4
	IGHV3-33	VH3	S2	Acute	0.0043573	2
	IGHV3-33	VH3	S2	Post-vax	0.0196078	9
	IGHV3-33	VH3	S2	Pre-vax	0.0087146	4
	IGHV3-33	VH3	Undefined	Acute	0.0087146	4
	IGHV3-33	VH3	Undefined	Post-vax	0.0174292	8
	IGHV3-33	VH3	Undefined	Pre-vax	0.0043573	2
	IGHV3-43	VH3	NTD	Pre-vax	0.00217865	1
	IGHV3-48	VH3	NTD	Post-vax	0.00217865	1
	IGHV3-48	VH3	NTD	Pre-vax	0.00217865	1
	IGHV3-48	VH3	S2	Post-vax	0.00217865	1
	IGHV3-49	VH3	RBD	Pre-vax	0.00217865	1
	IGHV3-49	VH3	Undefined	Pre-vax	0.00217865	1
	IGHV3-53	VH3	RBD	Post-vax	0.00653595	3
	IGHV3-53	VH3	RBD	Pre-vax	0.00217865	1
	IGHV3-53	VH3	S2	Acute	0.00217865	1
	IGHV3-7	VH3	NTD	Acute	0.00217865	1
	IGHV3-7	VH3	NTD	Post-vax	0.00217865	1
	IGHV3-7	VH3	S2	Post-vax	0.0108932	5
	IGHV3-7	VH3	S2	Pre-vax	0.0043573	2
	IGHV3-7	VH3	Undefined	Acute	0.00217865	1
	IGHV3-7	VH3	Undefined	Post-vax	0.00217865	1
	IGHV3-7	VH3	Undefined	Pre-vax	0.0043573	2
	IGHV3-72	VH3	S2	Post-vax	0.00217865	1
	IGHV3-72	VH3	Undefined	Post-vax	0.00217865	1
	IGHV3-74	VH3	S2	Post-vax	0.00217865	1
	IGHV3-74	VH3	S2	Pre-vax	0.00217865	1
	IGHV3-74	VH3	Undefined	Pre-vax	0.00217865	1
	IGHV3-9	VH3	NTD	Acute	0.0108932	5
	IGHV3-9	VH3	NTD	Post-vax	0.00217865	1
	IGHV3-9	VH3	NTD	Pre-vax	0.0043573	2
	IGHV3-9	VH3	RBD	Post-vax	0.0043573	2
	IGHV3-9	VH3	RBD	Pre-vax	0.0152505	7
	IGHV3-9	VH3	S2	Post-vax	0.0087146	4
	IGHV3-9	VH3	Undefined	Acute	0.00217865	1
	IGHV3-9	VH3	Undefined	Pre-vax	0.00217865	1
	IGHV4-30-2	VH4	S2	Pre-vax	0.00217865	1
	IGHV4-30-4	VH4	NTD	Post-vax	0.00217865	1
	IGHV4-30-4	VH4	Undefined	Acute	0.00217865	1
	IGHV4-31	VH4	NTD	Pre-vax	0.0043573	2
	IGHV4-31	VH4	RBD	Post-vax	0.0043573	2
	IGHV4-31	VH4	RBD	Pre-vax	0.0087146	4
	IGHV4-31	VH4	S2	Acute	0.00217865	1
	IGHV4-31	VH4	S2	Post-vax	0.0108932	5
	IGHV4-31	VH4	S2	Pre-vax	0.0261438	12
	IGHV4-31	VH4	Undefined	Post-vax	0.0087146	4
	IGHV4-31	VH4	Undefined	Pre-vax	0.0087146	4
	IGHV4-34	VH4	NTD	Pre-vax	0.00217865	1
	IGHV4-34	VH4	RBD	Post-vax	0.00217865	1
	IGHV4-34	VH4	RBD	Pre-vax	0.00217865	1
	IGHV4-34	VH4	S2	Pre-vax	0.00217865	1
	IGHV4-34	VH4	Undefined	Pre-vax	0.0087146	4
	IGHV4-39	VH4	NTD	Post-vax	0.00217865	1
	IGHV4-39	VH4	RBD	Post-vax	0.0043573	2
	IGHV4-39	VH4	RBD	Pre-vax	0.0043573	2
	IGHV4-39	VH4	S2	Post-vax	0.0087146	4
	IGHV4-39	VH4	S2	Pre-vax	0.0087146	4
	IGHV4-39	VH4	Undefined	Post-vax	0.00217865	1
	IGHV4-39	VH4	Undefined	Pre-vax	0.0108932	5
	IGHV4-4	VH4	NTD	Post-vax	0.00217865	1
	IGHV4-4	VH4	NTD	Pre-vax	0.0043573	2
	IGHV4-4	VH4	RBD	Pre-vax	0.0043573	2
	IGHV4-4	VH4	S2	Post-vax	0.00217865	1
	IGHV4-4	VH4	S2	Pre-vax	0.00653595	3
	IGHV4-4	VH4	Undefined	Post-vax	0.0043573	2
	IGHV4-4	VH4	Undefined	Pre-vax	0.00653595	3
	IGHV4-59	VH4	NTD	Pre-vax	0.00217865	1
	IGHV4-59	VH4	S2	Acute	0.0043573	2
	IGHV4-59	VH4	S2	Post-vax	0.0108932	5
	IGHV4-59	VH4	S2	Pre-vax	0.0196078	9
	IGHV4-59	VH4	Undefined	Post-vax	0.0043573	2
	IGHV4-59	VH4	Undefined	Pre-vax	0.0130719	6
	IGHV4-61	VH4	NTD	Pre-vax	0.00217865	1
	IGHV4-61	VH4	S2	Acute	0.00653595	3
	IGHV4-61	VH4	S2	Pre-vax	0.00217865	1
	IGHV4-61	VH4	Undefined	Pre-vax	0.00217865	1
	IGHV5-51	VH5	NTD	Acute	0.0043573	2
	IGHV5-51	VH5	RBD	Post-vax	0.00217865	1
	IGHV5-51	VH5	RBD	Pre-vax	0.0043573	2
	IGHV5-51	VH5	S2	Post-vax	0.0130719	6
	IGHV5-51	VH5	S2	Pre-vax	0.0108932	5
	IGHV5-51	VH5	Undefined	Post-vax	0.00217865	1
	IGHV5-51	VH5	Undefined	Pre-vax	0.0043573	2
Supplementary Figure 3C
	Donor	timepoint	subdomain	n
	IML3694	Acute	NTD	18
	IML3694	Acute	RBD	2
	IML3694	Acute	S2	5
	IML3694	Acute	Undefined	17
	IML3694	Post-vax	NTD	7
	IML3694	Post-vax	RBD	8
	IML3694	Post-vax	S2	30
	IML3694	Post-vax	Undefined	14
	IML3694	Pre-vax	NTD	15
	IML3694	Pre-vax	RBD	18
	IML3694	Pre-vax	S2	60
	IML3694	Pre-vax	Undefined	38
	IML3695	Acute	NTD	5
	IML3695	Acute	RBD	2
	IML3695	Acute	S2	4
	IML3695	Acute	Undefined	13
	IML3695	Post-vax	NTD	17
	IML3695	Post-vax	RBD	19
	IML3695	Post-vax	S2	60
	IML3695	Post-vax	Undefined	23
	IML3695	Pre-vax	NTD	6
	IML3695	Pre-vax	RBD	26
	IML3695	Pre-vax	S2	33
	IML3695	Pre-vax	Undefined	19

## Sheet: Supplementary Figure 4
Supplementary Figure 4A
	Newick formatted tree lineage tree with metadata in node names:
	(seq109_1:0.002795427,seq92_1:0.002784989,((seq53_1:0.002786254,seq121_1:0.002790130)0.912:0.000000005,(((seq47_1_FAD:0.002785950,seq21_1:0.002786254)0.917:0.000000005,(seq1_77_FAD:0.000000005,((seq154_1:0.034511171,seq61_1:0.002784690)0.918:0.000000005,(seq159_1:0.002785950,(seq9_1:0.028551040,seq87_1:0.000000005)0.850:0.002800639)0.880:0.000000005)0.992:0.000000005)0.000:0.000000005)0.000:0.000…
Supplementary Figure 4B
	Donor	rep_mab_ID_subdomain	sequence_status	sequence_id	V_SHM
	IML3694	ADI-66175 HKU1 S	Real	M05494:116:000000000-JGWM8:1:1101:22316:5529	6.8
	IML3694	ADI-66175 HKU1 S	Real	M05494:116:000000000-JGWM8:1:1117:10736:7851	8.8
	IML3694	ADI-66175 HKU1 S	Real	M05494:116:000000000-JGWM8:1:2113:18961:23667	9.2
	IML3694	ADI-66175 HKU1 S	Real	M05494:116:000000000-JGWM8:1:1113:17810:8834	8.5
	IML3694	ADI-66175 HKU1 S	Real	M05494:116:000000000-JGWM8:1:2106:2189:14719	6.8
	IML3694	ADI-66175 HKU1 S	Real	M05494:116:000000000-JGWM8:1:1108:9336:19445	9.2
	IML3694	ADI-66175 HKU1 S	Real	M05494:116:000000000-JGWM8:1:2107:20539:3130	5.1
	IML3694	ADI-66175 HKU1 S	Real	M05494:116:000000000-JGWM8:1:2116:9713:2264	10.2
	IML3694	ADI-66175 HKU1 S	Real	M05494:116:000000000-JGWM8:1:1106:16273:20436	8.5
	IML3694	ADI-66175 HKU1 S	Real	M05494:116:000000000-JGWM8:1:1106:4448:15851	6.5
	IML3694	ADI-66175 HKU1 S	Real	M05494:116:000000000-JGWM8:1:1115:14232:22925	8.5
	IML3694	ADI-66175 HKU1 S	Real	M05494:116:000000000-JGWM8:1:1101:10269:16196	6.5
	IML3694	ADI-66175 HKU1 S	Real	M05494:116:000000000-JGWM8:1:2110:11645:9856	6.2
	IML3694	ADI-66175 HKU1 S	Real	M05494:116:000000000-JGWM8:1:1103:19407:3371	6.8
	IML3694	ADI-66175 HKU1 S	Real	M05494:116:000000000-JGWM8:1:1105:4428:8083	8.5
	IML3694	ADI-66175 HKU1 S	Real	M05494:116:000000000-JGWM8:1:1106:19842:4072	8.5
	IML3694	ADI-66175 HKU1 S	Real	M05494:116:000000000-JGWM8:1:2117:13056:9187	6.1
	IML3694	ADI-66175 HKU1 S	Real	M05494:116:000000000-JGWM8:1:1102:14648:16524	7.5
	IML3694	ADI-66175 HKU1 S	Real	M05494:116:000000000-JGWM8:1:1108:4469:14302	7.1
	IML3694	ADI-66175 HKU1 S	Real	M05494:116:000000000-JGWM8:1:1116:7110:12624	8.8
	IML3694	ADI-66175 HKU1 S	Real	M05494:116:000000000-JGWM8:1:2115:4322:9919	6.8
	IML3694	ADI-66175 HKU1 S	Real	M05494:116:000000000-JGWM8:1:1113:4315:16154	9.5
	IML3694	ADI-66175 HKU1 S	Real	M05494:116:000000000-JGWM8:1:1117:19027:24649	9.2
	IML3694	ADI-66175 HKU1 S	Real	M05494:116:000000000-JGWM8:1:2117:26088:17678	7.5
	IML3694	ADI-66175 HKU1 S	Real	M05494:116:000000000-JGWM8:1:1111:17051:12131	7.1
	IML3694	ADI-66175 HKU1 S	Real	M05494:116:000000000-JGWM8:1:2117:12235:14099	5.1
	IML3694	ADI-66175 HKU1 S	Real	M05494:116:000000000-JGWM8:1:1103:13885:15748	9.5
	IML3694	ADI-66175 HKU1 S	Real	M05494:116:000000000-JGWM8:1:1115:21387:15408	9.5
	IML3694	ADI-66175 HKU1 S	Real	M05494:116:000000000-JGWM8:1:1117:4660:19299	8.2
	IML3694	ADI-66175 HKU1 S	Real	M05494:116:000000000-JGWM8:1:1109:21649:16313	7.5
	IML3694	ADI-66175 HKU1 S	Real	M05494:116:000000000-JGWM8:1:1112:7939:19243	10.5
	IML3694	ADI-66175 HKU1 S	Real	M05494:116:000000000-JGWM8:1:1106:14541:4544	7.1
	IML3694	ADI-66175 HKU1 S	Real	M05494:116:000000000-JGWM8:1:1117:20913:12469	7.1
	IML3694	ADI-66175 HKU1 S	Real	M05494:116:000000000-JGWM8:1:2117:17942:15578	5.8
	IML3694	ADI-66175 HKU1 S	Real	M05494:116:000000000-JGWM8:1:1102:13997:13066	5.8
	IML3694	ADI-66175 HKU1 S	Real	consensus11	6.5
	IML3694	ADI-66175 HKU1 S	Real	M05494:116:000000000-JGWM8:1:2116:25838:4869	5.4
	IML3694	ADI-66175 HKU1 S	Real	M05494:116:000000000-JGWM8:1:2105:5629:19596	6.8
	IML3694	ADI-66175 HKU1 S	Real	M05494:116:000000000-JGWM8:1:1111:9774:3980	8.5
	IML3694	ADI-66175 HKU1 S	Real	M05494:116:000000000-JGWM8:1:2103:19045:4962	6.5
	IML3694	ADI-66175 HKU1 S	Real	M05494:116:000000000-JGWM8:1:2111:5011:17561	9.2
	IML3694	ADI-66175 HKU1 S	Real	M05494:116:000000000-JGWM8:1:2109:22237:10549	7.9
	IML3694	ADI-66175 HKU1 S	Real	M05494:116:000000000-JGWM8:1:1105:12543:6459	8.8
	IML3694	ADI-66175 HKU1 S	Real	M05494:116:000000000-JGWM8:1:1107:23257:15973	6.1
	IML3694	ADI-66175 HKU1 S	Real	M05494:116:000000000-JGWM8:1:2109:27075:16836	9.2
	IML3694	ADI-66175 HKU1 S	Real	M05494:116:000000000-JGWM8:1:1118:11043:14452	9.9
	IML3694	ADI-66175 HKU1 S	Real	M05494:116:000000000-JGWM8:1:1107:18992:7174	7.5
	IML3694	ADI-66175 HKU1 S	Real	M05494:116:000000000-JGWM8:1:1110:17742:24615	9.5
	IML3694	ADI-66175 HKU1 S	Real	M05494:116:000000000-JGWM8:1:2105:20139:6227	5.1
	IML3694	ADI-66175 HKU1 S	Real	M05494:116:000000000-JGWM8:1:1108:7991:4862	9.2
	IML3694	ADI-66175 HKU1 S	Real	M05494:116:000000000-JGWM8:1:2109:6200:8826	8.5
	IML3694	ADI-66175 HKU1 S	Real	M05494:116:000000000-JGWM8:1:1119:13770:5962	8.8
	IML3694	ADI-66175 HKU1 S	Real	M05494:116:000000000-JGWM8:1:1109:17443:17042	9.9
	IML3694	ADI-66175 HKU1 S	Real	M05494:116:000000000-JGWM8:1:2101:14926:16627	9.2
	IML3694	ADI-66175 HKU1 S	Real	M05494:116:000000000-JGWM8:1:1104:14434:22777	9.2
	IML3694	ADI-66175 HKU1 S	Real	M05494:116:000000000-JGWM8:1:2116:28004:12986	8.2
	IML3694	ADI-66175 HKU1 S	Real	M05494:116:000000000-JGWM8:1:2112:10385:11644	1.7
	IML3694	ADI-66175 HKU1 S	Real	M05494:116:000000000-JGWM8:1:2103:20205:12832	4.8
	IML3694	ADI-66175 HKU1 S	Real	M05494:116:000000000-JGWM8:1:2117:14329:10556	9.5
	IML3694	ADI-66175 HKU1 S	Real	M05494:116:000000000-JGWM8:1:2113:8480:20005	8.8
	IML3694	ADI-66175 HKU1 S	Real	M05494:116:000000000-JGWM8:1:2109:13721:6212	6.8
	IML3694	ADI-66175 HKU1 S	Real	M05494:116:000000000-JGWM8:1:2115:23512:2942	9.5
	IML3694	ADI-66175 HKU1 S	Real	M05494:116:000000000-JGWM8:1:1113:24162:8527	8.5
	IML3694	ADI-66175 HKU1 S	Real	M05494:116:000000000-JGWM8:1:2117:13325:3495	5.8
	IML3694	ADI-66175 HKU1 S	Real	M05494:116:000000000-JGWM8:1:2101:14015:9033	7.5
	IML3694	ADI-66175 HKU1 S	Real	M05494:116:000000000-JGWM8:1:1106:8102:16806	6.1
	IML3694	ADI-66175 HKU1 S	Real	M05494:116:000000000-JGWM8:1:1101:12551:21427	8.8
	IML3694	ADI-66175 HKU1 S	Real	M05494:116:000000000-JGWM8:1:1103:12035:8029	3.1
	IML3694	ADI-66175 HKU1 S	Real	M05494:116:000000000-JGWM8:1:1101:18239:23331	7.8
	IML3694	ADI-66175 HKU1 S	Real	M05494:116:000000000-JGWM8:1:2109:22561:4565	8.8
	IML3694	ADI-66175 HKU1 S	Real	M05494:116:000000000-JGWM8:1:1106:18948:24071	6.1
	IML3694	ADI-66175 HKU1 S	Real	M05494:116:000000000-JGWM8:1:1115:16012:22953	8.2
	IML3694	ADI-66175 HKU1 S	Real	M05494:116:000000000-JGWM8:1:2109:10635:20832	7.9
	IML3694	ADI-66175 HKU1 S	Real	M05494:116:000000000-JGWM8:1:1112:18715:14033	7.8
	IML3694	ADI-66175 HKU1 S	Real	M05494:116:000000000-JGWM8:1:1110:10090:14076	6.2
	IML3694	ADI-66175 HKU1 S	Real	M05494:116:000000000-JGWM8:1:1105:14819:8671	5.8
	IML3694	ADI-66175 HKU1 S	Real	M05494:116:000000000-JGWM8:1:1108:15101:15820	9.5
	IML3694	ADI-66175 HKU1 S	Real	M05494:116:000000000-JGWM8:1:1112:6285:17632	6.8
	IML3694	ADI-66175 HKU1 S	Real	M05494:116:000000000-JGWM8:1:1102:15317:18092	6.5
	IML3694	ADI-66175 HKU1 S	Real	M05494:116:000000000-JGWM8:1:1112:9305:16446	3.7
	IML3694	ADI-66175 HKU1 S	Real	M05494:116:000000000-JGWM8:1:2101:9180:17521	8.5
	IML3694	ADI-66175 HKU1 S	Real	M05494:116:000000000-JGWM8:1:1110:9968:19815	8.8
	IML3694	ADI-66175 HKU1 S	Real	M05494:116:000000000-JGWM8:1:2113:22982:21510	7.8
	IML3694	ADI-66175 HKU1 S	Real	M05494:116:000000000-JGWM8:1:1107:2779:13673	7.5
	IML3694	ADI-66175 HKU1 S	Real	M05494:116:000000000-JGWM8:1:1104:18290:11077	9.5
	IML3694	ADI-66175 HKU1 S	Real	M05494:116:000000000-JGWM8:1:2106:8203:17894	7.5
	IML3694	ADI-66175 HKU1 S	Real	M05494:116:000000000-JGWM8:1:1104:3521:7861	8.5
	IML3694	ADI-66175 HKU1 S	Real	M05494:116:000000000-JGWM8:1:2112:17746:11301	7.8
	IML3694	ADI-66175 HKU1 S	Chimeric	M05494:116:000000000-JGWM8:1:2119:12766:23569	7.2
	IML3694	ADI-66175 HKU1 S	Real	M05494:116:000000000-JGWM8:1:1118:20321:2615	8.2
	IML3694	ADI-66175 HKU1 S	Real	M05494:116:000000000-JGWM8:1:2109:7171:17302	8.8
	IML3694	ADI-66175 HKU1 S	Real	M05494:116:000000000-JGWM8:1:1107:14803:16832	4.4
	IML3694	ADI-66175 HKU1 S	Real	M05494:116:000000000-JGWM8:1:1113:10385:12946	7.8
	IML3694	ADI-66175 HKU1 S	Real	M05494:116:000000000-JGWM8:1:2111:20114:5543	2.7
	IML3694	ADI-66175 HKU1 S	Real	M05494:116:000000000-JGWM8:1:1102:6530:21086	9.5
	IML3694	ADI-66175 HKU1 S	Real	M05494:116:000000000-JGWM8:1:2111:10081:14768	7.5
	IML3694	ADI-66175 HKU1 S	Real	M05494:116:000000000-JGWM8:1:2108:26054:8342	7.1
	IML3694	ADI-66175 HKU1 S	Real	M05494:116:000000000-JGWM8:1:2108:3929:17473	5.8
	IML3694	ADI-66175 HKU1 S	Real	M05494:116:000000000-JGWM8:1:1117:15525:21550	8.8
	IML3694	ADI-66175 HKU1 S	Real	M05494:116:000000000-JGWM8:1:2113:23274:18385	9.2
	IML3694	ADI-66175 HKU1 S	Real	M05494:116:000000000-JGWM8:1:1107:27978:12790	8.5
	IML3694	ADI-66175 HKU1 S	Real	M05494:116:000000000-JGWM8:1:1108:18295:9753	9.5
	IML3694	ADI-66175 HKU1 S	Real	M05494:116:000000000-JGWM8:1:1117:10045:7698	6.1
	IML3694	ADI-66175 HKU1 S	Real	M05494:116:000000000-JGWM8:1:2102:18603:7731	1.7
	IML3694	ADI-66175 HKU1 S	Real	M05494:116:000000000-JGWM8:1:2105:17439:2861	6.5
	IML3694	ADI-66175 HKU1 S	Real	M05494:116:000000000-JGWM8:1:2105:11495:11372	5.8
	IML3694	ADI-66175 HKU1 S	Real	M05494:116:000000000-JGWM8:1:1112:23029:9372	5.1
	IML3694	ADI-66175 HKU1 S	Real	M05494:116:000000000-JGWM8:1:2114:8704:17873	9.9
	IML3694	ADI-66175 HKU1 S	Real	M05494:116:000000000-JGWM8:1:2107:10886:18852	5.4
	IML3694	ADI-66175 HKU1 S	Real	M05494:116:000000000-JGWM8:1:2113:23805:7581	7.5
	IML3694	ADI-66175 HKU1 S	Real	M05494:116:000000000-JGWM8:1:1107:10267:15613	7.5
	IML3694	ADI-66175 HKU1 S	Real	M05494:116:000000000-JGWM8:1:2101:9519:23639	9.5
	IML3694	ADI-66175 HKU1 S	Real	M05494:116:000000000-JGWM8:1:1113:16826:3245	6.5
	IML3694	ADI-66175 HKU1 S	Real	M05494:116:000000000-JGWM8:1:2118:27167:8640	8.5
	IML3694	ADI-66175 HKU1 S	Real	M05494:116:000000000-JGWM8:1:2115:24189:12293	7.5
	IML3694	ADI-66175 HKU1 S	Real	M05494:116:000000000-JGWM8:1:1116:19299:22035	7.5
	IML3694	ADI-66175 HKU1 S	Real	M05494:116:000000000-JGWM8:1:2114:21538:11044	8.8
	IML3694	ADI-66175 HKU1 S	Real	M05494:116:000000000-JGWM8:1:1110:11593:3949	4.4
	IML3694	ADI-66175 HKU1 S	Real	M05494:116:000000000-JGWM8:1:2115:7111:22383	7.5
	IML3694	ADI-66175 HKU1 S	Real	M05494:116:000000000-JGWM8:1:1109:7616:16343	7.8
	IML3694	ADI-66175 HKU1 S	Real	M05494:116:000000000-JGWM8:1:2117:15017:16639	8.5
	IML3694	ADI-66175 HKU1 S	Real	M05494:116:000000000-JGWM8:1:2101:10261:6443	6.1
	IML3694	ADI-66175 HKU1 S	Real	M05494:116:000000000-JGWM8:1:2105:21395:15561	6.8
	IML3694	ADI-66175 HKU1 S	Real	M05494:116:000000000-JGWM8:1:1101:14710:7298	10.5
	IML3694	ADI-66175 HKU1 S	Real	M05494:116:000000000-JGWM8:1:1114:9217:10548	8.8
	IML3694	ADI-66175 HKU1 S	Real	M05494:116:000000000-JGWM8:1:1115:25122:4880	6.8
	IML3694	ADI-66175 HKU1 S	Real	M05494:116:000000000-JGWM8:1:2115:10989:24222	5.1
	IML3694	ADI-66175 HKU1 S	Real	M05494:116:000000000-JGWM8:1:1101:8186:8457	4.4
	IML3694	ADI-66175 HKU1 S	Real	M05494:116:000000000-JGWM8:1:2118:13469:15938	2.7
	IML3694	ADI-66175 HKU1 S	Real	M05494:116:000000000-JGWM8:1:1117:27384:15208	8.2
	IML3694	ADI-66175 HKU1 S	Real	M05494:116:000000000-JGWM8:1:1101:20181:5947	4.4
	IML3694	ADI-66175 HKU1 S	Real	M05494:116:000000000-JGWM8:1:1117:23432:10380	3.7
	IML3694	ADI-66175 HKU1 S	Real	M05494:116:000000000-JGWM8:1:2116:15460:20119	5.4
	IML3694	ADI-66175 HKU1 S	Real	M05494:116:000000000-JGWM8:1:1116:7920:9920	7.5
	IML3694	ADI-66175 HKU1 S	Real	M05494:116:000000000-JGWM8:1:1113:5629:17534	7.5
	IML3694	ADI-66175 HKU1 S	Real	M05494:116:000000000-JGWM8:1:2115:15676:5931	6.5
	IML3694	ADI-66175 HKU1 S	Real	M05494:116:000000000-JGWM8:1:1111:21751:19286	8.5
	IML3694	ADI-66175 HKU1 S	Real	M05494:116:000000000-JGWM8:1:2113:18992:13563	7.8
	IML3694	ADI-66175 HKU1 S	Real	M05494:116:000000000-JGWM8:1:1107:13001:3640	7.5
	IML3694	ADI-66175 HKU1 S	Real	M05494:116:000000000-JGWM8:1:2119:7721:20496	5.8
	IML3694	ADI-66175 HKU1 S	Real	M05494:116:000000000-JGWM8:1:1117:7194:16253	6.8
	IML3694	ADI-66175 HKU1 S	Real	M05494:116:000000000-JGWM8:1:2106:20774:4723	7.1
	IML3694	ADI-66175 HKU1 S	Real	M05494:116:000000000-JGWM8:1:1114:7717:8547	9.5
	IML3694	ADI-66175 HKU1 S	Real	M05494:116:000000000-JGWM8:1:1102:8928:14472	4.1
	IML3694	ADI-66175 HKU1 S	Real	M05494:116:000000000-JGWM8:1:1116:24446:13051	8.9
	IML3694	ADI-66175 HKU1 S	Real	M05494:116:000000000-JGWM8:1:1114:18792:13709	7.8
	IML3694	ADI-66175 HKU1 S	Real	M05494:116:000000000-JGWM8:1:2106:14558:7551	9.5
	IML3694	ADI-66175 HKU1 S	Real	M05494:116:000000000-JGWM8:1:1111:15099:13362	9.5
	IML3694	ADI-66175 HKU1 S	Real	M05494:116:000000000-JGWM8:1:1115:25117:13615	8.2
	IML3694	ADI-66175 HKU1 S	Real	M05494:116:000000000-JGWM8:1:1112:12156:12397	8.2
	IML3694	ADI-66175 HKU1 S	Real	M05494:116:000000000-JGWM8:1:1103:5039:16079	3.7
	IML3694	ADI-66175 HKU1 S	Real	M05494:116:000000000-JGWM8:1:1109:15211:24902	9.5
	IML3694	ADI-66175 HKU1 S	Real	M05494:116:000000000-JGWM8:1:1110:16391:5854	4.8
	IML3694	ADI-66175 HKU1 S	Real	M05494:116:000000000-JGWM8:1:2111:16932:22077	6.2
	IML3694	ADI-66175 HKU1 S	Real	M05494:116:000000000-JGWM8:1:1119:21799:22827	4.5
	IML3694	ADI-66175 HKU1 S	Real	M05494:116:000000000-JGWM8:1:2118:5639:13395	7.9
	IML3694	ADI-66175 HKU1 S	Real	M05494:116:000000000-JGWM8:1:1108:23334:14521	5.4
	IML3694	ADI-66175 HKU1 S	Real	M05494:116:000000000-JGWM8:1:2115:4794:17221	8.8
	IML3694	ADI-66175 HKU1 S	Real	M05494:116:000000000-JGWM8:1:1117:12820:13021	6.2
	IML3694	ADI-66175 HKU1 S	Real	M05494:116:000000000-JGWM8:1:1119:10488:14088	5.4
	IML3694	ADI-66175 HKU1 S	Real	M05494:116:000000000-JGWM8:1:1104:11835:20626	6.1
	IML3694	ADI-66175 HKU1 S	Real	M05494:116:000000000-JGWM8:1:1107:12284:11936	9.2
	IML3694	ADI-66175 HKU1 S	Real	M05494:116:000000000-JGWM8:1:2118:1848:13312	6.1
	IML3694	ADI-66175 HKU1 S	Real	M05494:116:000000000-JGWM8:1:2111:6437:6059	8.5
	IML3694	ADI-66175 HKU1 S	Real	M05494:116:000000000-JGWM8:1:2101:21093:21444	8.6
	IML3694	ADI-66175 HKU1 S	Real	M05494:116:000000000-JGWM8:1:1111:7767:13306	7.1
	IML3694	ADI-66175 HKU1 S	Real	M05494:116:000000000-JGWM8:1:1111:24958:9192	7.8
	IML3694	ADI-66175 HKU1 S	Real	consensus660	5.5
	IML3694	ADI-66175 HKU1 S	Real	M05494:116:000000000-JGWM8:1:1102:13700:5062	8.5
	IML3694	ADI-66175 HKU1 S	Real	M05494:116:000000000-JGWM8:1:1118:27226:16524	6.8
	IML3694	ADI-66175 HKU1 S	Real	M05494:116:000000000-JGWM8:1:2103:17826:20054	0.7
	IML3694	ADI-66175 HKU1 S	Real	M05494:116:000000000-JGWM8:1:1108:15359:13487	5.8
	IML3694	ADI-66175 HKU1 S	Real	M05494:116:000000000-JGWM8:1:2117:17299:18790	8.8
	IML3694	ADI-66175 HKU1 S	Real	M05494:116:000000000-JGWM8:1:1113:29200:16784	8.5
	IML3694	ADI-66175 HKU1 S	Real	M05494:116:000000000-JGWM8:1:2108:11278:6076	8.2
	IML3694	ADI-66175 HKU1 S	Chimeric	M05494:116:000000000-JGWM8:1:1115:19374:7431	20.7
	IML3694	ADI-66175 HKU1 S	Real	M05494:116:000000000-JGWM8:1:2106:6277:23141	8.8
	IML3694	ADI-66175 HKU1 S	Real	M05494:116:000000000-JGWM8:1:1115:16890:23273	10.5
	IML3694	ADI-66175 HKU1 S	Real	M05494:116:000000000-JGWM8:1:1113:16343:12698	3.1
	IML3694	ADI-66175 HKU1 S	Real	M05494:116:000000000-JGWM8:1:1113:9792:11632	7.8
	IML3694	ADI-66175 HKU1 S	Real	M05494:116:000000000-JGWM8:1:2106:13804:21630	7.1
	IML3694	ADI-66175 HKU1 S	Real	M05494:116:000000000-JGWM8:1:2102:13642:3960	7.8
	IML3694	ADI-66175 HKU1 S	Real	M05494:116:000000000-JGWM8:1:2110:20793:21625	6.8
	IML3694	ADI-66175 HKU1 S	Real	M05494:116:000000000-JGWM8:1:1110:25444:11247	6.5
	IML3694	ADI-66175 HKU1 S	Chimeric	M05494:116:000000000-JGWM8:1:1110:18454:8816	9.2
	IML3694	ADI-66175 HKU1 S	Real	M05494:116:000000000-JGWM8:1:2104:26838:16579	9.2
	IML3694	ADI-66175 HKU1 S	Real	M05494:116:000000000-JGWM8:1:2103:16809:18906	3.4
	IML3694	ADI-66175 HKU1 S	Real	M05494:116:000000000-JGWM8:1:2108:5737:7077	9.2
	IML3694	ADI-66175 HKU1 S	Real	M05494:116:000000000-JGWM8:1:2116:13650:7796	0.3
	IML3694	ADI-66175 HKU1 S	Real	M05494:116:000000000-JGWM8:1:1116:12575:16632	2.7
	IML3694	ADI-66175 HKU1 S	Real	M05494:116:000000000-JGWM8:1:2112:13675:3867	8.5
	IML3694	ADI-66175 HKU1 S	Real	M05494:116:000000000-JGWM8:1:2106:8306:11864	9.9
	IML3694	ADI-66175 HKU1 S	Real	M05494:116:000000000-JGWM8:1:1105:23029:8224	9.2
	IML3694	ADI-66175 HKU1 S	Real	M05494:116:000000000-JGWM8:1:2108:22887:15681	6.5
	IML3694	ADI-66175 HKU1 S	Real	M05494:116:000000000-JGWM8:1:2105:2375:17242	5.4
	IML3694	ADI-66175 HKU1 S	Real	M05494:116:000000000-JGWM8:1:1113:13731:14925	7.1
	IML3694	ADI-66175 HKU1 S	Real	M05494:116:000000000-JGWM8:1:1109:21477:12826	6.8
	IML3694	ADI-66175 HKU1 S	Real	M05494:116:000000000-JGWM8:1:1109:21727:23017	9.2
	IML3694	ADI-66175 HKU1 S	Real	M05494:116:000000000-JGWM8:1:2112:13946:6687	3.1
	IML3694	ADI-66175 HKU1 S	Real	M05494:116:000000000-JGWM8:1:1101:14563:17136	8.8
	IML3694	ADI-66175 HKU1 S	Real	M05494:116:000000000-JGWM8:1:2118:12547:13609	5.1
	IML3694	ADI-66175 HKU1 S	Real	M05494:116:000000000-JGWM8:1:1118:14902:9249	8.2
	IML3694	ADI-66175 HKU1 S	Real	M05494:116:000000000-JGWM8:1:2115:24668:23480	6.1
	IML3694	ADI-66175 HKU1 S	Real	M05494:116:000000000-JGWM8:1:1111:7403:12949	4.8
	IML3694	ADI-66175 HKU1 S	Real	M05494:116:000000000-JGWM8:1:1105:17159:21655	8.5
	IML3694	ADI-66175 HKU1 S	Real	M05494:116:000000000-JGWM8:1:2104:25496:20930	5.1
	IML3694	ADI-66175 HKU1 S	Real	M05494:116:000000000-JGWM8:1:1113:19231:21983	5.1
	IML3694	ADI-66175 HKU1 S	Real	M05494:116:000000000-JGWM8:1:1110:22178:7889	6.1
	IML3694	ADI-66175 HKU1 S	Real	M05494:116:000000000-JGWM8:1:1103:20174:17205	6.8
	IML3694	ADI-66175 HKU1 S	Real	M05494:116:000000000-JGWM8:1:2104:14355:1967	7.5
	IML3694	ADI-66175 HKU1 S	Real	M05494:116:000000000-JGWM8:1:1119:21809:7877	8.2
	IML3694	ADI-66175 HKU1 S	Real	M05494:116:000000000-JGWM8:1:1119:8916:18629	8.8
	IML3694	ADI-66175 HKU1 S	Real	M05494:116:000000000-JGWM8:1:1116:7498:11522	5.4
	IML3694	ADI-66175 HKU1 S	Real	M05494:116:000000000-JGWM8:1:2103:20986:13383	8.8
	IML3694	ADI-66175 HKU1 S	Real	M05494:116:000000000-JGWM8:1:2117:10579:12833	7.1
	IML3694	ADI-66175 HKU1 S	Chimeric	M05494:116:000000000-JGWM8:1:1103:11907:20313	9.2
	IML3694	ADI-66175 HKU1 S	Real	M05494:116:000000000-JGWM8:1:2111:20312:23345	7.8
	IML3694	ADI-66175 HKU1 S	Real	M05494:116:000000000-JGWM8:1:1108:21399:4806	8.5
	IML3694	ADI-66175 HKU1 S	Real	M05494:116:000000000-JGWM8:1:2106:15132:19448	0
	IML3694	ADI-66175 HKU1 S	Real	M05494:116:000000000-JGWM8:1:2101:18438:20693	9.2
	IML3694	ADI-66175 HKU1 S	Real	M05494:116:000000000-JGWM8:1:1105:17978:17663	3.8
	IML3694	ADI-66175 HKU1 S	Real	M05494:116:000000000-JGWM8:1:2119:10068:15671	0
	IML3694	ADI-66175 HKU1 S	Real	M05494:116:000000000-JGWM8:1:1106:21906:18996	3.1
	IML3694	ADI-66175 HKU1 S	Real	M05494:116:000000000-JGWM8:1:1108:15650:25056	3.8
	IML3694	ADI-66175 HKU1 S	Real	M05494:116:000000000-JGWM8:1:1103:2925:8817	9.5
	IML3694	ADI-66175 HKU1 S	Real	M05494:116:000000000-JGWM8:1:2109:13996:21014	7.5
	IML3694	ADI-66175 HKU1 S	Real	M05494:116:000000000-JGWM8:1:1103:12842:5022	10.5
	IML3694	ADI-66175 HKU1 S	Real	M05494:116:000000000-JGWM8:1:1118:12630:15282	3.1
	IML3694	ADI-66175 HKU1 S	Real	M05494:116:000000000-JGWM8:1:1104:5180:15375	4.1
	IML3694	ADI-66175 HKU1 S	Real	M05494:116:000000000-JGWM8:1:1113:25853:16730	8.8
	IML3694	ADI-66175 HKU1 S	Real	M05494:116:000000000-JGWM8:1:1105:5495:15952	5.1
	IML3694	ADI-66175 HKU1 S	Real	M05494:116:000000000-JGWM8:1:2111:5324:8558	7.5
	IML3694	ADI-66175 HKU1 S	Real	M05494:116:000000000-JGWM8:1:1113:17959:15494	8.5
	IML3694	ADI-66175 HKU1 S	Real	M05494:116:000000000-JGWM8:1:2116:19905:23923	8.8
	IML3694	ADI-66175 HKU1 S	Real	M05494:116:000000000-JGWM8:1:2114:21263:19360	9.5
	IML3694	ADI-66175 HKU1 S	Real	M05494:116:000000000-JGWM8:1:2115:16916:15818	7.1
	IML3694	ADI-66175 HKU1 S	Real	M05494:116:000000000-JGWM8:1:2118:27459:9848	6.8
	IML3694	ADI-66175 HKU1 S	Real	M05494:116:000000000-JGWM8:1:1115:24663:12195	8.2
	IML3694	ADI-66175 HKU1 S	Real	M05494:116:000000000-JGWM8:1:1111:8649:2507	6.8
	IML3694	ADI-66175 HKU1 S	Real	M05494:116:000000000-JGWM8:1:1106:19636:21797	9.2
	IML3694	ADI-66175 HKU1 S	Real	M05494:116:000000000-JGWM8:1:1116:9444:21910	5.8
	IML3694	ADI-66175 HKU1 S	Real	M05494:116:000000000-JGWM8:1:2112:14065:15423	7.8
	IML3694	ADI-66175 HKU1 S	Real	M05494:116:000000000-JGWM8:1:2105:15155:13163	8.8
	IML3694	ADI-66175 HKU1 S	Real	M05494:116:000000000-JGWM8:1:2102:9843:13276	7.5
	IML3694	ADI-66175 HKU1 S	Real	M05494:116:000000000-JGWM8:1:1107:12967:3073	4.8
	IML3694	ADI-66175 HKU1 S	Real	M05494:116:000000000-JGWM8:1:2103:4439:4986	8.9
	IML3694	ADI-66175 HKU1 S	Real	M05494:116:000000000-JGWM8:1:1118:9258:14349	4.8
	IML3694	ADI-66175 HKU1 S	Real	M05494:116:000000000-JGWM8:1:2109:14040:17124	6.8
	IML3694	ADI-66175 HKU1 S	Real	M05494:116:000000000-JGWM8:1:2119:28360:11173	6.1
	IML3694	ADI-66175 HKU1 S	Real	M05494:116:000000000-JGWM8:1:2112:16052:12123	8.8
	IML3694	ADI-66175 HKU1 S	Real	M05494:116:000000000-JGWM8:1:2108:17291:20660	3.7
	IML3694	ADI-66175 HKU1 S	Real	M05494:116:000000000-JGWM8:1:2115:5817:4028	1.7
	IML3694	ADI-66175 HKU1 S	Chimeric	M05494:116:000000000-JGWM8:1:2109:23885:5626	6.8
	IML3694	ADI-66175 HKU1 S	Real	M05494:116:000000000-JGWM8:1:2102:26033:16758	8.5
	IML3694	ADI-66175 HKU1 S	Real	M05494:116:000000000-JGWM8:1:2102:5954:14569	8.5
	IML3694	ADI-66175 HKU1 S	Real	M05494:116:000000000-JGWM8:1:2117:15405:21699	8.2
	IML3694	ADI-66175 HKU1 S	Real	M05494:116:000000000-JGWM8:1:2106:3282:7121	7.8
	IML3694	ADI-66175 HKU1 S	Real	M05494:116:000000000-JGWM8:1:2101:26010:7267	6.1
	IML3694	ADI-66175 HKU1 S	Real	M05494:116:000000000-JGWM8:1:1119:3124:8443	6.8
	IML3694	ADI-66175 HKU1 S	Real	M05494:116:000000000-JGWM8:1:2112:12346:11743	9.5
	IML3694	ADI-66175 HKU1 S	Real	M05494:116:000000000-JGWM8:1:1114:24150:14638	9.5
	IML3694	ADI-66175 HKU1 S	Real	M05494:116:000000000-JGWM8:1:1104:7245:17580	5.4
	IML3694	ADI-66175 HKU1 S	Real	M05494:116:000000000-JGWM8:1:2104:15581:4102	6.8
	IML3694	ADI-66175 HKU1 S	Real	M05494:116:000000000-JGWM8:1:2110:17632:18771	8.2
	IML3694	ADI-66175 HKU1 S	Real	M05494:116:000000000-JGWM8:1:1112:22582:9299	8.5
	IML3694	ADI-66175 HKU1 S	Real	M05494:116:000000000-JGWM8:1:1119:23382:8820	7.8
	IML3694	ADI-66175 HKU1 S	Real	M05494:116:000000000-JGWM8:1:2110:20960:18472	8.8
	IML3694	ADI-66175 HKU1 S	Real	M05494:116:000000000-JGWM8:1:1112:9480:2779	8.5
	IML3694	ADI-66175 HKU1 S	Real	M05494:116:000000000-JGWM8:1:1104:14202:10689	8.5
	IML3694	ADI-66175 HKU1 S	Real	M05494:116:000000000-JGWM8:1:2103:5185:14279	8.8
	IML3694	ADI-66175 HKU1 S	Real	M05494:116:000000000-JGWM8:1:2118:13644:3069	7.2
	IML3694	ADI-66175 HKU1 S	Real	M05494:116:000000000-JGWM8:1:1102:23986:8065	5.8
	IML3694	ADI-66175 HKU1 S	Real	M05494:116:000000000-JGWM8:1:2113:26012:10371	8.2
	IML3694	ADI-66175 HKU1 S	Real	M05494:116:000000000-JGWM8:1:2103:9810:9645	7.5
	IML3694	ADI-66175 HKU1 S	Real	M05494:116:000000000-JGWM8:1:2116:5663:16277	7.1
	IML3694	ADI-66175 HKU1 S	Real	M05494:116:000000000-JGWM8:1:1109:13691:15421	9.5
	IML3694	ADI-66175 HKU1 S	Chimeric	M05494:116:000000000-JGWM8:1:2105:20160:24689	12.3
	IML3694	ADI-66175 HKU1 S	Real	M05494:116:000000000-JGWM8:1:1115:9678:21024	9.5
	IML3694	ADI-66175 HKU1 S	Real	M05494:116:000000000-JGWM8:1:1115:21642:7391	5.8
	IML3694	ADI-66175 HKU1 S	Real	M05494:116:000000000-JGWM8:1:1117:12896:21207	10.5
	IML3694	ADI-66175 HKU1 S	Real	M05494:116:000000000-JGWM8:1:2103:7228:2225	4.8
	IML3694	ADI-66175 HKU1 S	Real	M05494:116:000000000-JGWM8:1:1116:21640:2386	7.5
	IML3694	ADI-66175 HKU1 S	Real	M05494:116:000000000-JGWM8:1:1116:3052:10689	5.1
	IML3694	ADI-66175 HKU1 S	Real	M05494:116:000000000-JGWM8:1:2109:14183:14618	1.7
	IML3694	ADI-66175 HKU1 S	Real	M05494:116:000000000-JGWM8:1:2105:9135:17893	8.8
	IML3694	ADI-66175 HKU1 S	Real	M05494:116:000000000-JGWM8:1:2111:22786:6800	4.8
	IML3694	ADI-66175 HKU1 S	Real	M05494:116:000000000-JGWM8:1:1101:9808:21857	6.8
	IML3694	ADI-66175 HKU1 S	Real	M05494:116:000000000-JGWM8:1:1114:9535:23740	5.8
	IML3694	ADI-66175 HKU1 S	Real	M05494:116:000000000-JGWM8:1:2116:23640:7040	7.8
	IML3694	ADI-66175 HKU1 S	Real	M05494:116:000000000-JGWM8:1:1105:15664:4035	5.1
	IML3694	ADI-66175 HKU1 S	Real	M05494:116:000000000-JGWM8:1:1104:6151:17031	6.5
	IML3694	ADI-66175 HKU1 S	Real	M05494:116:000000000-JGWM8:1:1114:25454:6693	9.2
	IML3694	ADI-66175 HKU1 S	Real	M05494:116:000000000-JGWM8:1:1114:21168:10140	8.5
	IML3694	ADI-66175 HKU1 S	Real	M05494:116:000000000-JGWM8:1:2108:9498:11124	5.4
	IML3694	ADI-66175 HKU1 S	Real	M05494:116:000000000-JGWM8:1:2112:19693:13940	8.2
	IML3694	ADI-66175 HKU1 S	Real	M05494:116:000000000-JGWM8:1:2118:23384:5186	6.1
	IML3694	ADI-66175 HKU1 S	Real	M05494:116:000000000-JGWM8:1:2106:10397:4820	6.2
	IML3694	ADI-66175 HKU1 S	Real	M05494:116:000000000-JGWM8:1:2109:6337:21163	5.8
	IML3694	ADI-66175 HKU1 S	Real	M05494:116:000000000-JGWM8:1:2113:17692:1966	5.4
	IML3694	ADI-66175 HKU1 S	Real	M05494:116:000000000-JGWM8:1:1112:22831:8074	5.1
	IML3694	ADI-66175 HKU1 S	Chimeric	M05494:116:000000000-JGWM8:1:2115:15108:14243	5.8
	IML3694	ADI-66175 HKU1 S	Real	M05494:116:000000000-JGWM8:1:2110:24720:16914	8.5
	IML3694	ADI-66175 HKU1 S	Real	M05494:116:000000000-JGWM8:1:2113:21832:5525	4.8
	IML3694	ADI-66175 HKU1 S	Real	M05494:116:000000000-JGWM8:1:2108:21551:17314	7.5
	IML3694	ADI-66175 HKU1 S	Real	M05494:116:000000000-JGWM8:1:1104:15776:18589	8.2
	IML3694	ADI-66175 HKU1 S	Real	M05494:116:000000000-JGWM8:1:1119:11056:14598	6.8
	IML3694	ADI-66175 HKU1 S	Real	M05494:116:000000000-JGWM8:1:1115:15659:17600	6.8
	IML3694	ADI-66175 HKU1 S	Real	M05494:116:000000000-JGWM8:1:2115:5484:11844	6.1
	IML3694	ADI-66175 HKU1 S	Real	M05494:116:000000000-JGWM8:1:1104:13020:8268	4.8
	IML3694	ADI-66175 HKU1 S	Real	M05494:116:000000000-JGWM8:1:2109:22385:8662	8.5
	IML3694	ADI-66175 HKU1 S	Real	M05494:116:000000000-JGWM8:1:1105:12306:4781	5.1
	IML3694	ADI-66175 HKU1 S	Real	M05494:116:000000000-JGWM8:1:2112:3353:15815	6.8
	IML3694	ADI-66175 HKU1 S	Real	M05494:116:000000000-JGWM8:1:1113:13202:2228	7.5
	IML3694	ADI-66175 HKU1 S	Real	M05494:116:000000000-JGWM8:1:2102:7552:20815	5.8
	IML3694	ADI-66175 HKU1 S	Real	M05494:116:000000000-JGWM8:1:1110:2965:16461	5.8
	IML3694	ADI-66175 HKU1 S	Real	M05494:116:000000000-JGWM8:1:1118:21338:13043	9.2
	IML3694	ADI-66175 HKU1 S	Chimeric	M05494:116:000000000-JGWM8:1:1113:2387:16443	9.2
	IML3694	ADI-66175 HKU1 S	Real	M05494:116:000000000-JGWM8:1:2116:24474:4591	7.5
	IML3694	ADI-66175 HKU1 S	Real	M05494:116:000000000-JGWM8:1:2104:8207:24309	5.1
	IML3694	ADI-66175 HKU1 S	Real	M05494:116:000000000-JGWM8:1:1111:25255:6292	9.3
	IML3694	ADI-66175 HKU1 S	Real	M05494:116:000000000-JGWM8:1:2109:21550:17126	9.5
	IML3694	ADI-66175 HKU1 S	Real	M05494:116:000000000-JGWM8:1:2118:17259:22317	3.4
	IML3694	ADI-66175 HKU1 S	Real	M05494:116:000000000-JGWM8:1:1114:11947:5411	7.1
	IML3694	ADI-66175 HKU1 S	Real	M05494:116:000000000-JGWM8:1:2117:16531:8379	8.2
	IML3694	ADI-66175 HKU1 S	Real	M05494:116:000000000-JGWM8:1:1119:24984:19112	5.4
	IML3694	ADI-66175 HKU1 S	Real	M05494:116:000000000-JGWM8:1:2117:3836:14289	5.5
	IML3694	ADI-66175 HKU1 S	Real	M05494:116:000000000-JGWM8:1:1106:28506:13657	8.5
	IML3694	ADI-66175 HKU1 S	Real	M05494:116:000000000-JGWM8:1:2101:17028:16537	8.5
	IML3694	ADI-66175 HKU1 S	Real	M05494:116:000000000-JGWM8:1:1113:11636:7395	6.8
	IML3694	ADI-66175 HKU1 S	Real	M05494:116:000000000-JGWM8:1:1105:8580:16530	7.1
	IML3694	ADI-66175 HKU1 S	Real	M05494:116:000000000-JGWM8:1:1107:7343:4258	8.5
	IML3694	ADI-66175 HKU1 S	Real	M05494:116:000000000-JGWM8:1:2111:23610:5983	5.1
	IML3694	ADI-66175 HKU1 S	Real	M05494:116:000000000-JGWM8:1:1110:14464:7919	8.2
	IML3694	ADI-66175 HKU1 S	Real	M05494:116:000000000-JGWM8:1:2112:25271:8568	4.1
	IML3694	ADI-66175 HKU1 S	Real	M05494:116:000000000-JGWM8:1:1110:14418:15072	5.4
	IML3694	ADI-66175 HKU1 S	Real	M05494:116:000000000-JGWM8:1:1109:10085:13385	7.1
	IML3694	ADI-66175 HKU1 S	Real	M05494:116:000000000-JGWM8:1:1105:20861:8779	6.8
	IML3694	ADI-66175 HKU1 S	Real	M05494:116:000000000-JGWM8:1:2101:7453:6492	4.1
	IML3694	ADI-66175 HKU1 S	Real	M05494:116:000000000-JGWM8:1:2104:24941:18114	7.1
	IML3694	ADI-66175 HKU1 S	Real	M05494:116:000000000-JGWM8:1:1103:20224:5175	5.4
	IML3694	ADI-66175 HKU1 S	Real	M05494:116:000000000-JGWM8:1:1102:18544:11621	7.1
	IML3694	ADI-66175 HKU1 S	Real	M05494:116:000000000-JGWM8:1:1101:5124:11789	9.5
	IML3694	ADI-66175 HKU1 S	Real	M05494:116:000000000-JGWM8:1:1114:21779:15002	7.2
	IML3694	ADI-66175 HKU1 S	Chimeric	M05494:116:000000000-JGWM8:1:2112:9638:18574	12.1
	IML3694	ADI-66175 HKU1 S	Real	M05494:116:000000000-JGWM8:1:1110:16506:14246	10.5
	IML3694	ADI-66175 HKU1 S	Real	M05494:116:000000000-JGWM8:1:1113:17706:2065	8.2
	IML3694	ADI-66175 HKU1 S	Real	M05494:116:000000000-JGWM8:1:1101:14550:13500	7.1
	IML3694	ADI-66175 HKU1 S	Real	M05494:116:000000000-JGWM8:1:1105:18597:19470	4.8
	IML3694	ADI-66175 HKU1 S	Real	M05494:116:000000000-JGWM8:1:1113:12781:13062	3.7
	IML3694	ADI-66175 HKU1 S	Real	M05494:116:000000000-JGWM8:1:1104:14128:6878	6.8
	IML3694	ADI-66175 HKU1 S	Real	M05494:116:000000000-JGWM8:1:1116:24613:20604	5.8
	IML3694	ADI-66175 HKU1 S	Real	M05494:116:000000000-JGWM8:1:2112:10552:17646	7.1
	IML3694	ADI-66175 HKU1 S	Real	M05494:116:000000000-JGWM8:1:2105:24474:8400	9.2
	IML3694	ADI-66175 HKU1 S	Real	M05494:116:000000000-JGWM8:1:1107:24548:3913	8.9
	IML3694	ADI-66175 HKU1 S	Real	M05494:116:000000000-JGWM8:1:1108:16365:23401	9.2
	IML3694	ADI-66175 HKU1 S	Real	M05494:116:000000000-JGWM8:1:1109:13187:16741	6.1
	IML3694	ADI-66175 HKU1 S	Real	M05494:116:000000000-JGWM8:1:1112:18540:24132	8.5
	IML3694	ADI-66175 HKU1 S	Real	M05494:116:000000000-JGWM8:1:2109:20850:19966	7.5
	IML3694	ADI-66175 HKU1 S	Real	M05494:116:000000000-JGWM8:1:1111:14562:8342	7.8
	IML3694	ADI-66175 HKU1 S	Real	M05494:116:000000000-JGWM8:1:2115:26070:17956	5.4
	IML3694	ADI-66175 HKU1 S	Real	M05494:116:000000000-JGWM8:1:1116:22149:5630	6.8
	IML3694	ADI-66175 HKU1 S	Real	M05494:116:000000000-JGWM8:1:2107:16315:5000	7.8
	IML3694	ADI-66175 HKU1 S	Real	M05494:116:000000000-JGWM8:1:1117:11982:7142	9.2
	IML3694	ADI-66175 HKU1 S	Real	M05494:116:000000000-JGWM8:1:1104:10122:19134	9.2
	IML3694	ADI-66175 HKU1 S	Real	M05494:116:000000000-JGWM8:1:1106:6271:5420	6.8
	IML3694	ADI-66175 HKU1 S	Real	M05494:116:000000000-JGWM8:1:1119:10525:7525	8.2
	IML3694	ADI-66175 HKU1 S	Real	M05494:116:000000000-JGWM8:1:1103:13486:12668	5.4
	IML3694	ADI-66175 HKU1 S	Real	M05494:116:000000000-JGWM8:1:2103:21989:14520	7.8
	IML3694	ADI-66175 HKU1 S	Real	M05494:116:000000000-JGWM8:1:1111:15659:23763	3.4
	IML3694	ADI-66175 HKU1 S	Real	M05494:116:000000000-JGWM8:1:1119:18014:10644	6.2
	IML3694	ADI-66175 HKU1 S	Real	M05494:116:000000000-JGWM8:1:1118:8892:24528	7.5
	IML3694	ADI-66175 HKU1 S	Chimeric	M05494:116:000000000-JGWM8:1:2112:14025:19962	10.2
	IML3694	ADI-66175 HKU1 S	Real	M05494:116:000000000-JGWM8:1:2111:14324:9238	9.2
	IML3694	ADI-66175 HKU1 S	Real	M05494:116:000000000-JGWM8:1:2118:25241:13966	8.8
	IML3694	ADI-66175 HKU1 S	Real	M05494:116:000000000-JGWM8:1:1106:26864:9664	3.8
	IML3694	ADI-66175 HKU1 S	Real	M05494:116:000000000-JGWM8:1:2114:24116:15078	4.4
	IML3694	ADI-66175 HKU1 S	Real	M05494:116:000000000-JGWM8:1:1114:14865:23138	5.1
	IML3694	ADI-66175 HKU1 S	Real	M05494:116:000000000-JGWM8:1:1103:24626:12903	8.8
	IML3694	ADI-66175 HKU1 S	Real	M05494:116:000000000-JGWM8:1:1110:12461:1939	9.9
	IML3694	ADI-66175 HKU1 S	Real	M05494:116:000000000-JGWM8:1:2107:25888:16824	9.5
	IML3694	ADI-66175 HKU1 S	Real	M05494:116:000000000-JGWM8:1:2106:26290:17725	6.5
	IML3694	ADI-66175 HKU1 S	Real	M05494:116:000000000-JGWM8:1:1109:15970:23836	4.8
	IML3694	ADI-66175 HKU1 S	Real	M05494:116:000000000-JGWM8:1:1117:6521:3113	9.6
	IML3694	ADI-66175 HKU1 S	Real	M05494:116:000000000-JGWM8:1:1112:26898:7807	4.4
	IML3694	ADI-66175 HKU1 S	Real	M05494:116:000000000-JGWM8:1:2110:16216:20346	8.5
	IML3694	ADI-66175 HKU1 S	Real	M05494:116:000000000-JGWM8:1:2109:9516:3537	7.5
	IML3694	ADI-66175 HKU1 S	Real	M05494:116:000000000-JGWM8:1:2110:25554:17558	5.1
	IML3694	ADI-66175 HKU1 S	Real	M05494:116:000000000-JGWM8:1:1108:11932:9732	6.2
	IML3694	ADI-66175 HKU1 S	Real	M05494:116:000000000-JGWM8:1:1105:3654:18571	9.2
	IML3694	ADI-66175 HKU1 S	Real	M05494:116:000000000-JGWM8:1:2109:18022:14643	3.4
	IML3694	ADI-66175 HKU1 S	Real	M05494:116:000000000-JGWM8:1:1119:15515:6276	5.8
	IML3694	ADI-66175 HKU1 S	Real	M05494:116:000000000-JGWM8:1:1107:21659:19761	8.8
	IML3694	ADI-66175 HKU1 S	Real	M05494:116:000000000-JGWM8:1:2107:28687:9759	8.6
	IML3694	ADI-66175 HKU1 S	Real	M05494:116:000000000-JGWM8:1:2105:18909:8571	5.1
	IML3694	ADI-66175 HKU1 S	Real	M05494:116:000000000-JGWM8:1:2109:21003:8618	6.1
	IML3694	ADI-66175 HKU1 S	Real	M05494:116:000000000-JGWM8:1:1109:14121:24082	7.9
	IML3694	ADI-66175 HKU1 S	Real	M05494:116:000000000-JGWM8:1:1102:12285:16894	7.8
	IML3694	ADI-66175 HKU1 S	Real	M05494:116:000000000-JGWM8:1:1115:18040:18759	7.5
	IML3694	ADI-66175 HKU1 S	Real	M05494:116:000000000-JGWM8:1:2118:20853:3116	9.2
	IML3694	ADI-66175 HKU1 S	Real	M05494:116:000000000-JGWM8:1:2113:14730:19336	3.4
	IML3694	ADI-66175 HKU1 S	Real	M05494:116:000000000-JGWM8:1:1115:10043:19911	8.5
	IML3694	ADI-66175 HKU1 S	Real	M05494:116:000000000-JGWM8:1:1116:17386:21653	9.5
	IML3694	ADI-66175 HKU1 S	Real	M05494:116:000000000-JGWM8:1:2117:8399:2171	9.5
	IML3694	ADI-66175 HKU1 S	Real	M05494:116:000000000-JGWM8:1:2112:12110:13985	8.5
	IML3694	ADI-66175 HKU1 S	Chimeric	M05494:116:000000000-JGWM8:1:2109:8108:10340	5.5
	IML3694	ADI-66175 HKU1 S	Real	M05494:116:000000000-JGWM8:1:2112:22384:9768	5.8
	IML3694	ADI-66175 HKU1 S	Real	M05494:116:000000000-JGWM8:1:1108:2704:18218	9.2
	IML3694	ADI-66175 HKU1 S	Real	M05494:116:000000000-JGWM8:1:1113:12784:7960	10.5
	IML3694	ADI-66175 HKU1 S	Real	M05494:116:000000000-JGWM8:1:1102:16915:19850	7.5
	IML3694	ADI-66175 HKU1 S	Real	M05494:116:000000000-JGWM8:1:2113:13774:7431	8.5
	IML3694	ADI-66175 HKU1 S	Real	M05494:116:000000000-JGWM8:1:1111:14153:12394	7.1
	IML3694	ADI-66175 HKU1 S	Real	M05494:116:000000000-JGWM8:1:2113:16165:18929	7.8
	IML3694	ADI-66175 HKU1 S	Real	M05494:116:000000000-JGWM8:1:2103:4113:6752	4.8
	IML3694	ADI-66175 HKU1 S	Real	M05494:116:000000000-JGWM8:1:2115:4324:10607	7.1
	IML3694	ADI-66175 HKU1 S	Real	M05494:116:000000000-JGWM8:1:2111:15727:13095	4.1
	IML3694	ADI-66175 HKU1 S	Real	M05494:116:000000000-JGWM8:1:1109:12193:15104	6.8
	IML3694	ADI-66175 HKU1 S	Real	M05494:116:000000000-JGWM8:1:2107:8288:2854	8.2
	IML3694	ADI-66175 HKU1 S	Real	M05494:116:000000000-JGWM8:1:1109:23566:6360	6.5
	IML3694	ADI-66175 HKU1 S	Real	M05494:116:000000000-JGWM8:1:2110:13368:5210	7.1
	IML3694	ADI-66175 HKU1 S	Real	M05494:116:000000000-JGWM8:1:2118:23591:19765	6.5
	IML3694	ADI-66175 HKU1 S	Real	M05494:116:000000000-JGWM8:1:1116:15135:18301	8.8
	IML3694	ADI-66175 HKU1 S	Real	M05494:116:000000000-JGWM8:1:2114:19813:7256	5.8
	IML3694	ADI-66175 HKU1 S	Chimeric	M05494:116:000000000-JGWM8:1:2105:7506:18399	17.3
	IML3694	ADI-66175 HKU1 S	Real	M05494:116:000000000-JGWM8:1:1111:16701:13888	7.1
	IML3694	ADI-66175 HKU1 S	Real	M05494:116:000000000-JGWM8:1:2118:4092:14822	5.8
	IML3694	ADI-66175 HKU1 S	Real	M05494:116:000000000-JGWM8:1:2113:27286:7742	3.1
	IML3694	ADI-66175 HKU1 S	Real	M05494:116:000000000-JGWM8:1:1112:13574:20295	8.5
	IML3694	ADI-66175 HKU1 S	Real	M05494:116:000000000-JGWM8:1:2115:13703:14648	9.2
	IML3694	ADI-66175 HKU1 S	Real	M05494:116:000000000-JGWM8:1:1119:18358:14597	5.4
	IML3694	ADI-66175 HKU1 S	Real	M05494:116:000000000-JGWM8:1:1115:18061:12895	2
	IML3694	ADI-66175 HKU1 S	Real	M05494:116:000000000-JGWM8:1:2103:23717:20046	9.2
	IML3694	ADI-66175 HKU1 S	Real	M05494:116:000000000-JGWM8:1:2108:12656:12865	6.5
	IML3694	ADI-66175 HKU1 S	Real	M05494:116:000000000-JGWM8:1:2103:16260:21388	7.8
	IML3694	ADI-66175 HKU1 S	Real	M05494:116:000000000-JGWM8:1:2109:19836:13930	5.4
	IML3694	ADI-66175 HKU1 S	Real	M05494:116:000000000-JGWM8:1:2103:23443:14208	5.8
	IML3694	ADI-66175 HKU1 S	Real	M05494:116:000000000-JGWM8:1:1113:26526:9850	4.1
	IML3694	ADI-66175 HKU1 S	Real	M05494:116:000000000-JGWM8:1:2108:17008:7689	8.8
	IML3694	ADI-66175 HKU1 S	Real	M05494:116:000000000-JGWM8:1:2107:12763:14397	9.5
	IML3694	ADI-66175 HKU1 S	Real	M05494:116:000000000-JGWM8:1:1115:6685:20924	5.1
	IML3694	ADI-66175 HKU1 S	Real	M05494:116:000000000-JGWM8:1:1101:7249:4303	7.1
	IML3694	ADI-66175 HKU1 S	Real	M05494:116:000000000-JGWM8:1:1108:27280:10779	6.8
	IML3694	ADI-66175 HKU1 S	Real	M05494:116:000000000-JGWM8:1:1109:7835:10038	10.9
	IML3694	ADI-66175 HKU1 S	Real	M05494:116:000000000-JGWM8:1:2109:25633:9974	8.8
	IML3694	ADI-66175 HKU1 S	Real	M05494:116:000000000-JGWM8:1:2110:5241:8291	8.5
	IML3694	ADI-66175 HKU1 S	Real	M05494:116:000000000-JGWM8:1:1115:19659:20057	5.1
	IML3694	ADI-66175 HKU1 S	Real	M05494:116:000000000-JGWM8:1:1117:21393:18403	6.5
	IML3694	ADI-66175 HKU1 S	Real	M05494:116:000000000-JGWM8:1:1106:25252:14239	8.5
	IML3694	ADI-66175 HKU1 S	Real	M05494:116:000000000-JGWM8:1:2116:6524:3041	7.8
	IML3694	ADI-66175 HKU1 S	Real	M05494:116:000000000-JGWM8:1:2110:22416:11220	8.5
	IML3694	ADI-66175 HKU1 S	Real	M05494:116:000000000-JGWM8:1:1115:20325:7616	8.8
	IML3694	ADI-66175 HKU1 S	Real	M05494:116:000000000-JGWM8:1:1104:7391:14127	4.1
	IML3694	ADI-66175 HKU1 S	Real	M05494:116:000000000-JGWM8:1:2107:23502:17688	6.5
	IML3694	ADI-66175 HKU1 S	Real	M05494:116:000000000-JGWM8:1:2112:21749:16531	4.8
	IML3694	ADI-66175 HKU1 S	Real	M05494:116:000000000-JGWM8:1:2114:24024:4402	7.9
	IML3694	ADI-66175 HKU1 S	Real	M05494:116:000000000-JGWM8:1:2102:21417:23272	7.1
	IML3694	ADI-66175 HKU1 S	Chimeric	M05494:116:000000000-JGWM8:1:2115:17787:14258	7.5
	IML3694	ADI-66175 HKU1 S	Real	M05494:116:000000000-JGWM8:1:2114:24267:11045	0.3
	IML3694	ADI-66175 HKU1 S	Real	M05494:116:000000000-JGWM8:1:1115:10059:5844	6.8
	IML3694	ADI-66175 HKU1 S	Real	M05494:116:000000000-JGWM8:1:1115:6419:16317	8.6
	IML3694	ADI-66175 HKU1 S	Real	M05494:116:000000000-JGWM8:1:1106:10190:22714	8.5
	IML3694	ADI-66175 HKU1 S	Real	M05494:116:000000000-JGWM8:1:2112:24963:19057	8.5
	IML3694	ADI-66175 HKU1 S	Real	M05494:116:000000000-JGWM8:1:1113:12103:20913	3.4
	IML3694	ADI-66175 HKU1 S	Real	M05494:116:000000000-JGWM8:1:2108:23965:11121	7.5
	IML3694	ADI-66175 HKU1 S	Real	M05494:116:000000000-JGWM8:1:1110:14474:21411	9.5
	IML3694	ADI-66175 HKU1 S	Real	M05494:116:000000000-JGWM8:1:1116:14624:21763	4.8
	IML3694	ADI-66175 HKU1 S	Real	M05494:116:000000000-JGWM8:1:1113:23775:21915	4.8
	IML3694	ADI-66175 HKU1 S	Real	M05494:116:000000000-JGWM8:1:2103:7617:19328	7.5
	IML3694	ADI-66175 HKU1 S	Real	M05494:116:000000000-JGWM8:1:2111:24580:13814	5.8
	IML3694	ADI-66175 HKU1 S	Real	M05494:116:000000000-JGWM8:1:1119:2165:12849	7.5
	IML3694	ADI-66175 HKU1 S	Real	M05494:116:000000000-JGWM8:1:2117:5921:10700	3.7
	IML3694	ADI-66175 HKU1 S	Real	M05494:116:000000000-JGWM8:1:1112:10734:14184	8.5
	IML3694	ADI-66175 HKU1 S	Real	M05494:116:000000000-JGWM8:1:1109:15112:3685	4.1
	IML3694	ADI-66175 HKU1 S	Real	M05494:116:000000000-JGWM8:1:1119:12795:16658	0
	IML3694	ADI-66175 HKU1 S	Real	M05494:116:000000000-JGWM8:1:1104:17870:24017	0
	IML3694	ADI-66175 HKU1 S	Real	M05494:116:000000000-JGWM8:1:2112:23864:9057	7.8
	IML3694	ADI-66175 HKU1 S	Real	M05494:116:000000000-JGWM8:1:2104:17925:24287	5.1
	IML3694	ADI-66175 HKU1 S	Real	M05494:116:000000000-JGWM8:1:1108:13844:20267	6.5
	IML3694	ADI-66175 HKU1 S	Real	M05494:116:000000000-JGWM8:1:1111:26884:11965	5.1
	IML3694	ADI-66175 HKU1 S	Real	M05494:116:000000000-JGWM8:1:2119:18269:16789	5.1
	IML3694	ADI-66175 HKU1 S	Real	M05494:116:000000000-JGWM8:1:2111:13707:24507	5.1
	IML3694	ADI-66175 HKU1 S	Real	M05494:116:000000000-JGWM8:1:2116:17394:10344	1.7
	IML3694	ADI-66175 HKU1 S	Real	M05494:116:000000000-JGWM8:1:1109:19507:22078	4.4
	IML3694	ADI-66175 HKU1 S	Real	M05494:116:000000000-JGWM8:1:1115:13286:23994	2.4
	IML3694	ADI-66175 HKU1 S	Real	M05494:116:000000000-JGWM8:1:2114:4922:20125	5.4
	IML3694	ADI-66175 HKU1 S	Real	M05494:116:000000000-JGWM8:1:2112:21075:20191	5.4
	IML3694	ADI-66175 HKU1 S	Real	M05494:116:000000000-JGWM8:1:1112:16952:19103	9.2
	IML3694	ADI-66175 HKU1 S	Real	M05494:116:000000000-JGWM8:1:2117:17126:16285	5.1
	IML3694	ADI-66175 HKU1 S	Real	M05494:116:000000000-JGWM8:1:1115:14200:14842	8.5
	IML3694	ADI-66175 HKU1 S	Real	M05494:116:000000000-JGWM8:1:1118:20930:11389	9
	IML3694	ADI-66175 HKU1 S	Chimeric	M05494:116:000000000-JGWM8:1:2107:18806:13300	6.8
	IML3694	ADI-66175 HKU1 S	Real	M05494:116:000000000-JGWM8:1:2118:3115:17543	6.5
	IML3694	ADI-66175 HKU1 S	Real	M05494:116:000000000-JGWM8:1:2107:14262:16371	3.7
	IML3694	ADI-66175 HKU1 S	Real	M05494:116:000000000-JGWM8:1:1107:25146:10651	5.5
	IML3694	ADI-66175 HKU1 S	Real	M05494:116:000000000-JGWM8:1:2116:26262:12348	1.7
	IML3694	ADI-66175 HKU1 S	Real	M05494:116:000000000-JGWM8:1:1112:10425:17719	7.9
	IML3694	ADI-66175 HKU1 S	Real	M05494:116:000000000-JGWM8:1:1102:12434:22754	5.1
	IML3694	ADI-66175 HKU1 S	Real	M05494:116:000000000-JGWM8:1:1107:8925:10180	9.5
	IML3694	ADI-66175 HKU1 S	Real	M05494:116:000000000-JGWM8:1:1109:20329:23041	5.4
	IML3694	ADI-66175 HKU1 S	Real	M05494:116:000000000-JGWM8:1:2119:4399:6885	7.9
	IML3694	ADI-66175 HKU1 S	Real	M05494:116:000000000-JGWM8:1:1102:21377:24499	9.2
	IML3694	ADI-66175 HKU1 S	Real	M05494:116:000000000-JGWM8:1:2115:13979:2368	7.8
	IML3694	ADI-66175 HKU1 S	Real	M05494:116:000000000-JGWM8:1:1109:11022:23130	5.8
	IML3694	ADI-66175 HKU1 S	Real	M05494:116:000000000-JGWM8:1:1105:18665:10142	4.4
	IML3694	ADI-66175 HKU1 S	Real	M05494:116:000000000-JGWM8:1:2101:15910:10879	9.2
	IML3694	ADI-66175 HKU1 S	Real	M05494:116:000000000-JGWM8:1:2112:26232:8656	10.2
	IML3694	ADI-66175 HKU1 S	Real	M05494:116:000000000-JGWM8:1:1112:12710:14880	8.5
	IML3694	ADI-66175 HKU1 S	Real	M05494:116:000000000-JGWM8:1:2101:25204:9425	8.8
	IML3694	ADI-66175 HKU1 S	Real	M05494:116:000000000-JGWM8:1:1117:23625:9294	4.8
	IML3694	ADI-66175 HKU1 S	Real	M05494:116:000000000-JGWM8:1:1119:27826:19406	8.2
	IML3694	ADI-66175 HKU1 S	Real	M05494:116:000000000-JGWM8:1:2114:4773:15334	2.7
	IML3694	ADI-66175 HKU1 S	Real	M05494:116:000000000-JGWM8:1:1110:8523:14920	6.5
	IML3694	ADI-66175 HKU1 S	Real	M05494:116:000000000-JGWM8:1:1117:24851:13339	6.2
	IML3694	ADI-66175 HKU1 S	Real	M05494:116:000000000-JGWM8:1:1104:24879:22384	9.2
	IML3694	ADI-66175 HKU1 S	Real	M05494:116:000000000-JGWM8:1:1106:7138:14398	7.8
	IML3694	ADI-66175 HKU1 S	Real	M05494:116:000000000-JGWM8:1:2102:21342:17507	6.5
	IML3694	ADI-66175 HKU1 S	Real	M05494:116:000000000-JGWM8:1:1105:15742:11949	5.8
	IML3694	ADI-66175 HKU1 S	Chimeric	M05494:116:000000000-JGWM8:1:1111:14700:11210	8.9
	IML3694	ADI-66175 HKU1 S	Real	M05494:116:000000000-JGWM8:1:2103:4605:10906	8.5
	IML3694	ADI-66175 HKU1 S	Real	M05494:116:000000000-JGWM8:1:1111:17340:24185	5.5
	IML3694	ADI-66175 HKU1 S	Real	M05494:116:000000000-JGWM8:1:2105:10824:16809	10.2
	IML3694	ADI-66175 HKU1 S	Real	M05494:116:000000000-JGWM8:1:2107:3342:6855	6.8
	IML3694	ADI-66175 HKU1 S	Real	M05494:116:000000000-JGWM8:1:2105:10431:18386	6.2
	IML3694	ADI-66175 HKU1 S	Real	M05494:116:000000000-JGWM8:1:2114:5743:3973	4.8
	IML3694	ADI-66175 HKU1 S	Real	M05494:116:000000000-JGWM8:1:1113:15432:22883	4.1
	IML3694	ADI-66175 HKU1 S	Real	M05494:116:000000000-JGWM8:1:2105:14502:20609	6.8
	IML3694	ADI-66175 HKU1 S	Real	M05494:116:000000000-JGWM8:1:1102:8254:17918	0
	IML3694	ADI-66175 HKU1 S	Real	M05494:116:000000000-JGWM8:1:2114:3578:10294	5.1
	IML3694	ADI-66175 HKU1 S	Real	M05494:116:000000000-JGWM8:1:1117:22501:16898	9.2
	IML3694	ADI-66175 HKU1 S	Real	M05494:116:000000000-JGWM8:1:2106:15870:1919	9.9
	IML3694	ADI-66175 HKU1 S	Real	M05494:116:000000000-JGWM8:1:1112:3039:14570	6.8
	IML3694	ADI-66175 HKU1 S	Real	M05494:116:000000000-JGWM8:1:2117:9981:6324	10.9
	IML3694	ADI-66175 HKU1 S	Real	M05494:116:000000000-JGWM8:1:2118:3582:11176	5.8
	IML3694	ADI-66175 HKU1 S	Real	M05494:116:000000000-JGWM8:1:2111:13684:17402	8.2
	IML3694	ADI-66175 HKU1 S	Real	M05494:116:000000000-JGWM8:1:1113:26891:12423	0
	IML3694	ADI-66175 HKU1 S	Real	M05494:116:000000000-JGWM8:1:2107:26895:12423	4.8
	IML3694	ADI-66175 HKU1 S	Real	M05494:116:000000000-JGWM8:1:1103:19284:18290	8.8
	IML3694	ADI-66175 HKU1 S	Chimeric	M05494:116:000000000-JGWM8:1:2104:10021:15193	10.4
	IML3694	ADI-66175 HKU1 S	Real	M05494:116:000000000-JGWM8:1:2105:9674:14180	9.9
	IML3694	ADI-66175 HKU1 S	Real	M05494:116:000000000-JGWM8:1:1113:17743:12140	5.1
	IML3694	ADI-66175 HKU1 S	Real	M05494:116:000000000-JGWM8:1:2113:21983:14672	6.5
	IML3694	ADI-66175 HKU1 S	Real	M05494:116:000000000-JGWM8:1:1106:4604:12753	10.9
	IML3694	ADI-66175 HKU1 S	Real	M05494:116:000000000-JGWM8:1:2118:6023:22167	7.5
	IML3694	ADI-66175 HKU1 S	Real	M05494:116:000000000-JGWM8:1:2107:20539:1999	9.5
	IML3694	ADI-66175 HKU1 S	Chimeric	M05494:116:000000000-JGWM8:1:2104:13376:20845	7.5
	IML3694	ADI-66175 HKU1 S	Real	M05494:116:000000000-JGWM8:1:2104:8597:21930	4.8
	IML3694	ADI-66175 HKU1 S	Real	M05494:116:000000000-JGWM8:1:1112:24911:21992	6.1
	IML3694	ADI-66175 HKU1 S	Real	M05494:116:000000000-JGWM8:1:2113:13117:5437	7.8
	IML3694	ADI-66175 HKU1 S	Real	M05494:116:000000000-JGWM8:1:2117:14262:19683	8.5
	IML3694	ADI-66175 HKU1 S	Real	M05494:116:000000000-JGWM8:1:2118:24789:19446	6.8
	IML3694	ADI-66175 HKU1 S	Real	M05494:116:000000000-JGWM8:1:1112:21210:14779	8.5
	IML3694	ADI-66175 HKU1 S	Real	M05494:116:000000000-JGWM8:1:1101:16005:14974	4.8
	IML3694	ADI-66175 HKU1 S	Chimeric	M05494:116:000000000-JGWM8:1:2119:9776:21188	12.4
	IML3694	ADI-66175 HKU1 S	Real	M05494:116:000000000-JGWM8:1:2115:9959:19388	5.1
	IML3694	ADI-66175 HKU1 S	Real	M05494:116:000000000-JGWM8:1:2107:2257:14901	7.8
	IML3694	ADI-66175 HKU1 S	Real	M05494:116:000000000-JGWM8:1:1109:22761:14151	7.8
	IML3694	ADI-66175 HKU1 S	Real	M05494:116:000000000-JGWM8:1:1119:21089:17983	8.8
	IML3694	ADI-66175 HKU1 S	Real	M05494:116:000000000-JGWM8:1:2115:2530:15165	5.4
	IML3694	ADI-66175 HKU1 S	Chimeric	M05494:116:000000000-JGWM8:1:2102:7315:10993	5.5
	IML3694	ADI-66175 HKU1 S	Real	M05494:116:000000000-JGWM8:1:2117:22247:15438	7.8
	IML3694	ADI-66175 HKU1 S	Real	M05494:116:000000000-JGWM8:1:2109:21407:5979	7.1
	IML3694	ADI-66175 HKU1 S	Real	M05494:116:000000000-JGWM8:1:2114:18847:10709	6.8
	IML3694	ADI-66175 HKU1 S	Real	M05494:116:000000000-JGWM8:1:2105:17721:11099	5.1
	IML3694	ADI-66175 HKU1 S	Real	M05494:116:000000000-JGWM8:1:2101:17114:12139	4.4
	IML3694	ADI-66175 HKU1 S	Real	M05494:116:000000000-JGWM8:1:1119:22381:11453	6.5
	IML3694	ADI-66175 HKU1 S	Real	M05494:116:000000000-JGWM8:1:1104:27450:11739	5.4
	IML3694	ADI-66175 HKU1 S	Real	M05494:116:000000000-JGWM8:1:2105:23546:17312	6.1
	IML3694	ADI-66175 HKU1 S	Real	M05494:116:000000000-JGWM8:1:1115:11636:17561	6.5
	IML3694	ADI-66175 HKU1 S	Real	M05494:116:000000000-JGWM8:1:2108:17886:24142	5.4
	IML3694	ADI-66175 HKU1 S	Real	M05494:116:000000000-JGWM8:1:2118:3181:18093	7.1
	IML3694	ADI-66175 HKU1 S	Real	M05494:116:000000000-JGWM8:1:2102:7662:19552	3.1
	IML3694	ADI-66175 HKU1 S	Real	M05494:116:000000000-JGWM8:1:2108:25803:12995	7.8
	IML3694	ADI-66175 HKU1 S	Chimeric	M05494:116:000000000-JGWM8:1:2109:20234:16213	8.2
	IML3694	ADI-66175 HKU1 S	Real	M05494:116:000000000-JGWM8:1:1108:2386:17339	8.8
	IML3694	ADI-66175 HKU1 S	Real	M05494:116:000000000-JGWM8:1:1116:13892:16753	0.7
	IML3694	ADI-66175 HKU1 S	Real	M05494:116:000000000-JGWM8:1:1118:18568:6753	5.1
	IML3694	ADI-66175 HKU1 S	Real	M05494:116:000000000-JGWM8:1:1104:27702:17978	8.8
	IML3694	ADI-66175 HKU1 S	Chimeric	M05494:116:000000000-JGWM8:1:1102:12452:5202	9.2
	IML3694	ADI-66175 HKU1 S	Real	M05494:116:000000000-JGWM8:1:2108:8539:7830	4.1
	IML3694	ADI-66175 HKU1 S	Real	M05494:116:000000000-JGWM8:1:2113:4499:11814	5.4
	IML3694	ADI-66175 HKU1 S	Real	M05494:116:000000000-JGWM8:1:2105:15852:18088	8.6
	IML3694	ADI-66175 HKU1 S	Real	M05494:116:000000000-JGWM8:1:2116:9394:16104	8.8
	IML3694	ADI-66175 HKU1 S	Real	M05494:116:000000000-JGWM8:1:2103:13969:3553	8.5
	IML3694	ADI-66175 HKU1 S	Chimeric	M05494:116:000000000-JGWM8:1:1116:6870:7646	8.5
	IML3694	ADI-66175 HKU1 S	Real	M05494:116:000000000-JGWM8:1:1112:10353:21466	9.9
	IML3694	ADI-66175 HKU1 S	Real	M05494:116:000000000-JGWM8:1:2117:27958:14750	5.1
	IML3694	ADI-66175 HKU1 S	Real	M05494:116:000000000-JGWM8:1:1116:21901:4778	6.1
	IML3694	ADI-66175 HKU1 S	Real	M05494:116:000000000-JGWM8:1:2119:14706:2734	6.8
	IML3694	ADI-66175 HKU1 S	Real	M05494:116:000000000-JGWM8:1:1111:8758:15677	6.1
	IML3694	ADI-66175 HKU1 S	Real	M05494:116:000000000-JGWM8:1:1116:15044:4992	9.2
	IML3694	ADI-66175 HKU1 S	Real	M05494:116:000000000-JGWM8:1:2102:14855:21602	6.1
	IML3694	ADI-66175 HKU1 S	Real	M05494:116:000000000-JGWM8:1:1102:21068:4215	8.8
	IML3694	ADI-66175 HKU1 S	Real	M05494:116:000000000-JGWM8:1:2116:15597:3762	5.1
	IML3694	ADI-66175 HKU1 S	Real	M05494:116:000000000-JGWM8:1:2110:16574:3321	5.4
	IML3694	ADI-66175 HKU1 S	Real	M05494:116:000000000-JGWM8:1:2114:7500:5913	8.8
	IML3694	ADI-66175 HKU1 S	Real	M05494:116:000000000-JGWM8:1:1112:15008:15129	2.1
	IML3694	ADI-66175 HKU1 S	Real	M05494:116:000000000-JGWM8:1:2104:14538:18611	6.1
	IML3694	ADI-66175 HKU1 S	Real	M05494:116:000000000-JGWM8:1:1117:12436:9624	7.1
	IML3694	ADI-66175 HKU1 S	Real	M05494:116:000000000-JGWM8:1:2107:22770:3257	7.1
	IML3694	ADI-66175 HKU1 S	Real	M05494:116:000000000-JGWM8:1:1111:13812:8272	6.1
	IML3694	ADI-66175 HKU1 S	Real	M05494:116:000000000-JGWM8:1:2103:19742:5273	5.1
	IML3694	ADI-66175 HKU1 S	Real	M05494:116:000000000-JGWM8:1:2117:4646:11311	5.8
	IML3694	ADI-66175 HKU1 S	Real	M05494:116:000000000-JGWM8:1:2118:11287:20624	7.5
	IML3694	ADI-66175 HKU1 S	Real	M05494:116:000000000-JGWM8:1:2110:5821:11643	7.8
	IML3694	ADI-66175 HKU1 S	Real	M05494:116:000000000-JGWM8:1:1107:27157:9541	10.5
	IML3694	ADI-66175 HKU1 S	Real	M05494:116:000000000-JGWM8:1:1105:25250:21987	6.5
	IML3694	ADI-66175 HKU1 S	Real	M05494:116:000000000-JGWM8:1:2107:8992:13008	4.1
	IML3694	ADI-66175 HKU1 S	Chimeric	M05494:116:000000000-JGWM8:1:2101:16770:18871	9.2
	IML3694	ADI-66175 HKU1 S	Real	M05494:116:000000000-JGWM8:1:2119:9608:12897	0.3
	IML3694	ADI-66175 HKU1 S	Real	M05494:116:000000000-JGWM8:1:2118:15465:13222	8.2
	IML3694	ADI-66175 HKU1 S	Real	M05494:116:000000000-JGWM8:1:2107:16075:6546	8.8
	IML3694	ADI-66175 HKU1 S	Real	M05494:116:000000000-JGWM8:1:1119:24255:9008	8.5
	IML3694	ADI-66175 HKU1 S	Real	M05494:116:000000000-JGWM8:1:1108:14907:18578	7.5
	IML3694	ADI-66175 HKU1 S	Real	M05494:116:000000000-JGWM8:1:2112:15789:17364	4.4
	IML3694	ADI-66175 HKU1 S	Real	M05494:116:000000000-JGWM8:1:2110:13260:13500	7.1
	IML3694	ADI-66175 HKU1 S	Real	M05494:116:000000000-JGWM8:1:1109:18678:2940	7.5
	IML3694	ADI-66175 HKU1 S	Real	M05494:116:000000000-JGWM8:1:1112:9928:10566	5.4
	IML3694	ADI-66175 HKU1 S	Real	M05494:116:000000000-JGWM8:1:1110:9795:14907	11.2
	IML3694	ADI-66175 HKU1 S	Real	M05494:116:000000000-JGWM8:1:1107:13612:17407	8.2
	IML3694	ADI-66175 HKU1 S	Real	M05494:116:000000000-JGWM8:1:1104:27148:8569	10.5
	IML3694	ADI-66175 HKU1 S	Real	M05494:116:000000000-JGWM8:1:2101:15888:10187	7.5
	IML3694	ADI-66175 HKU1 S	Real	M05494:116:000000000-JGWM8:1:2102:23329:18541	5.8
	IML3694	ADI-66175 HKU1 S	Real	M05494:116:000000000-JGWM8:1:1106:18647:6173	7.1
	IML3694	ADI-66175 HKU1 S	Real	M05494:116:000000000-JGWM8:1:1115:16518:17246	3.4
	IML3694	ADI-66175 HKU1 S	Real	M05494:116:000000000-JGWM8:1:1116:15142:12816	7.1
	IML3694	ADI-66175 HKU1 S	Real	M05494:116:000000000-JGWM8:1:1105:11077:14721	7.8
	IML3694	ADI-66175 HKU1 S	Real	M05494:116:000000000-JGWM8:1:2104:11202:22488	6.1
	IML3694	ADI-66175 HKU1 S	Real	M05494:116:000000000-JGWM8:1:2101:12071:6932	9.2
	IML3694	ADI-66175 HKU1 S	Real	M05494:116:000000000-JGWM8:1:1117:17516:3844	10.2
	IML3694	ADI-66175 HKU1 S	Real	M05494:116:000000000-JGWM8:1:2111:26800:11613	5.8
	IML3694	ADI-66175 HKU1 S	Real	M05494:116:000000000-JGWM8:1:2112:6591:19450	6.8
	IML3694	ADI-66175 HKU1 S	Real	M05494:116:000000000-JGWM8:1:1108:5031:12685	5.1
	IML3694	ADI-66175 HKU1 S	Real	M05494:116:000000000-JGWM8:1:1107:5378:19925	9.2
	IML3694	ADI-66175 HKU1 S	Real	M05494:116:000000000-JGWM8:1:1105:18129:10758	6.5
	IML3694	ADI-66175 HKU1 S	Real	M05494:116:000000000-JGWM8:1:1111:15439:14617	8.8
	IML3694	ADI-66175 HKU1 S	Real	M05494:116:000000000-JGWM8:1:1102:21166:11925	3.4
	IML3694	ADI-66175 HKU1 S	Real	M05494:116:000000000-JGWM8:1:1119:23627:11196	8.8
	IML3694	ADI-66175 HKU1 S	Real	M05494:116:000000000-JGWM8:1:1119:17503:19735	7.5
	IML3694	ADI-66175 HKU1 S	Real	M05494:116:000000000-JGWM8:1:1101:5453:8108	8.5
	IML3694	ADI-66175 HKU1 S	Real	M05494:116:000000000-JGWM8:1:2110:10656:6955	8.8
	IML3694	ADI-66175 HKU1 S	Real	M05494:116:000000000-JGWM8:1:2118:23983:8000	5.4
	IML3694	ADI-66175 HKU1 S	Real	M05494:116:000000000-JGWM8:1:2109:5667:15924	8.6
	IML3694	ADI-66175 HKU1 S	Real	M05494:116:000000000-JGWM8:1:2103:5468:5308	8.9
	IML3694	ADI-66175 HKU1 S	Real	M05494:116:000000000-JGWM8:1:1106:21525:16465	5.1
	IML3694	ADI-66175 HKU1 S	Real	M05494:116:000000000-JGWM8:1:1117:13628:11622	8.5
	IML3694	ADI-66175 HKU1 S	Real	M05494:116:000000000-JGWM8:1:1116:8992:8570	5.4
	IML3694	ADI-66175 HKU1 S	Real	M05494:116:000000000-JGWM8:1:2117:4736:17615	9.5
	IML3694	ADI-66175 HKU1 S	Real	M05494:116:000000000-JGWM8:1:1116:6642:6645	5.1
	IML3694	ADI-66175 HKU1 S	Real	M05494:116:000000000-JGWM8:1:2106:3813:12644	7.2
	IML3694	ADI-66175 HKU1 S	Real	M05494:116:000000000-JGWM8:1:2112:4982:12679	7.1
	IML3694	ADI-66175 HKU1 S	Real	M05494:116:000000000-JGWM8:1:2109:12395:19177	9.2
	IML3694	ADI-66175 HKU1 S	Real	M05494:116:000000000-JGWM8:1:1104:14085:18714	3.7
	IML3694	ADI-66175 HKU1 S	Real	M05494:116:000000000-JGWM8:1:2103:27033:15203	8.5
	IML3694	ADI-66175 HKU1 S	Real	M05494:116:000000000-JGWM8:1:1101:7330:23353	6.5
	IML3694	ADI-66175 HKU1 S	Real	M05494:116:000000000-JGWM8:1:2116:22247:8161	8.2
	IML3694	ADI-66175 HKU1 S	Real	M05494:116:000000000-JGWM8:1:1107:10990:8634	7.5
	IML3694	ADI-66175 HKU1 S	Real	M05494:116:000000000-JGWM8:1:2106:6161:14862	6.1
	IML3694	ADI-66175 HKU1 S	Real	M05494:116:000000000-JGWM8:1:2111:22805:9242	3.1
	IML3694	ADI-66175 HKU1 S	Real	M05494:116:000000000-JGWM8:1:2110:28147:12454	9.2
	IML3694	ADI-66175 HKU1 S	Real	M05494:116:000000000-JGWM8:1:1106:20611:25087	6.8
	IML3694	ADI-66175 HKU1 S	Real	M05494:116:000000000-JGWM8:1:2108:13497:2674	4.4
	IML3694	ADI-66175 HKU1 S	Real	M05494:116:000000000-JGWM8:1:2118:19063:17369	7.1
	IML3694	ADI-66175 HKU1 S	Real	M05494:116:000000000-JGWM8:1:2114:6155:16170	8.8
	IML3694	ADI-66175 HKU1 S	Real	M05494:116:000000000-JGWM8:1:2111:8737:4721	6.8
	IML3694	ADI-66175 HKU1 S	Real	M05494:116:000000000-JGWM8:1:2119:14251:14818	8.2
	IML3694	ADI-66175 HKU1 S	Real	M05494:116:000000000-JGWM8:1:2113:10461:23045	8.5
	IML3694	ADI-66175 HKU1 S	Real	M05494:116:000000000-JGWM8:1:2117:22780:15760	7.1
	IML3694	ADI-66175 HKU1 S	Real	M05494:116:000000000-JGWM8:1:2118:15047:5750	4.1
	IML3694	ADI-66175 HKU1 S	Real	M05494:116:000000000-JGWM8:1:1101:11366:17888	3.4
	IML3694	ADI-66175 HKU1 S	Real	M05494:116:000000000-JGWM8:1:2102:24959:8176	7.1
	IML3694	ADI-66175 HKU1 S	Real	M05494:116:000000000-JGWM8:1:1108:17725:9887	5.1
	IML3694	ADI-66175 HKU1 S	Real	M05494:116:000000000-JGWM8:1:1103:8100:16738	9.5
	IML3694	ADI-66175 HKU1 S	Real	M05494:116:000000000-JGWM8:1:1104:12239:25122	7.8
	IML3694	ADI-66175 HKU1 S	Real	M05494:116:000000000-JGWM8:1:2115:7590:9045	7.8
	IML3694	ADI-66175 HKU1 S	Real	M05494:116:000000000-JGWM8:1:2118:8049:14870	8.8
	IML3694	ADI-66175 HKU1 S	Real	M05494:116:000000000-JGWM8:1:1110:21898:17660	8.8
	IML3694	ADI-66175 HKU1 S	Real	M05494:116:000000000-JGWM8:1:2106:21724:10437	6.8
	IML3694	ADI-66175 HKU1 S	Real	M05494:116:000000000-JGWM8:1:2112:19764:18960	7.5
	IML3694	ADI-66175 HKU1 S	Real	M05494:116:000000000-JGWM8:1:1117:12671:11558	4.4
	IML3694	ADI-66175 HKU1 S	Real	M05494:116:000000000-JGWM8:1:2112:29366:13732	10.2
	IML3694	ADI-66175 HKU1 S	Real	M05494:116:000000000-JGWM8:1:1111:10333:4389	7.5
	IML3694	ADI-66175 HKU1 S	Real	M05494:116:000000000-JGWM8:1:2113:16956:8285	7.8
	IML3694	ADI-66175 HKU1 S	Real	M05494:116:000000000-JGWM8:1:2118:14739:6173	10.2
	IML3694	ADI-66175 HKU1 S	Real	M05494:116:000000000-JGWM8:1:2113:12286:20547	3.1
	IML3694	ADI-66175 HKU1 S	Real	M05494:116:000000000-JGWM8:1:2109:25222:5026	8.5
	IML3694	ADI-66175 HKU1 S	Real	M05494:116:000000000-JGWM8:1:2113:15097:24281	5.1
	IML3694	ADI-66175 HKU1 S	Chimeric	M05494:116:000000000-JGWM8:1:2104:16608:17694	10.5
	IML3694	ADI-66175 HKU1 S	Real	M05494:116:000000000-JGWM8:1:1105:10252:4329	6.8
	IML3694	ADI-66175 HKU1 S	Real	M05494:116:000000000-JGWM8:1:2116:23760:16667	9.5
	IML3694	ADI-66175 HKU1 S	Real	M05494:116:000000000-JGWM8:1:2114:17078:13729	6.5
	IML3694	ADI-66175 HKU1 S	Real	M05494:116:000000000-JGWM8:1:1108:20086:13096	7.5
	IML3694	ADI-66175 HKU1 S	Real	M05494:116:000000000-JGWM8:1:1110:8083:12792	8.2
	IML3694	ADI-66175 HKU1 S	Real	M05494:116:000000000-JGWM8:1:1111:13673:24765	7.8
	IML3694	ADI-66175 HKU1 S	Real	M05494:116:000000000-JGWM8:1:2105:11699:1911	8.8
	IML3694	ADI-66175 HKU1 S	Real	M05494:116:000000000-JGWM8:1:2117:9325:16889	5.1
	IML3694	ADI-66175 HKU1 S	Real	M05494:116:000000000-JGWM8:1:1111:24706:12032	8.8
	IML3694	ADI-66175 HKU1 S	Real	M05494:116:000000000-JGWM8:1:2117:10194:5543	4.4
	IML3694	ADI-66175 HKU1 S	Chimeric	M05494:116:000000000-JGWM8:1:1112:4510:8675	8.5
	IML3694	ADI-66175 HKU1 S	Real	M05494:116:000000000-JGWM8:1:2109:15299:11975	8.2
	IML3694	ADI-66175 HKU1 S	Real	M05494:116:000000000-JGWM8:1:2119:21201:22430	9.5
	IML3694	ADI-66175 HKU1 S	Real	M05494:116:000000000-JGWM8:1:2103:24526:14592	5.1
	IML3694	ADI-66175 HKU1 S	Real	M05494:116:000000000-JGWM8:1:2104:5172:20272	7.5
	IML3694	ADI-66175 HKU1 S	Real	M05494:116:000000000-JGWM8:1:2104:18541:22293	2.7
	IML3694	ADI-66175 HKU1 S	Real	M05494:116:000000000-JGWM8:1:1104:19925:16919	7.1
	IML3694	ADI-66175 HKU1 S	Real	M05494:116:000000000-JGWM8:1:1109:1877:11689	6.1
	IML3694	ADI-66175 HKU1 S	Real	M05494:116:000000000-JGWM8:1:2113:10038:2440	5.1
	IML3694	ADI-66175 HKU1 S	Real	M05494:116:000000000-JGWM8:1:2107:25625:18171	8.5
	IML3694	ADI-66175 HKU1 S	Real	M05494:116:000000000-JGWM8:1:1118:6523:22952	8.9
	IML3694	ADI-66175 HKU1 S	Real	M05494:116:000000000-JGWM8:1:2103:9213:18867	5.8
	IML3694	ADI-66175 HKU1 S	Real	M05494:116:000000000-JGWM8:1:1113:15793:17268	8.5
	IML3694	ADI-66175 HKU1 S	Real	M05494:116:000000000-JGWM8:1:2106:16842:20071	10.9
	IML3694	ADI-66175 HKU1 S	Real	M05494:116:000000000-JGWM8:1:1111:24644:17163	0
	IML3694	ADI-66175 HKU1 S	Real	M05494:116:000000000-JGWM8:1:1109:12143:21852	7.8
	IML3694	ADI-66175 HKU1 S	Real	M05494:116:000000000-JGWM8:1:2103:15929:9059	7.2
	IML3694	ADI-66175 HKU1 S	Real	M05494:116:000000000-JGWM8:1:2106:11351:4320	10.5
	IML3694	ADI-66175 HKU1 S	Real	M05494:116:000000000-JGWM8:1:1114:17128:3749	5.1
	IML3694	ADI-66175 HKU1 S	Real	M05494:116:000000000-JGWM8:1:2108:9543:8177	8.5
	IML3694	ADI-66175 HKU1 S	Real	M05494:116:000000000-JGWM8:1:2113:5687:13821	7.1
	IML3694	ADI-66175 HKU1 S	Chimeric	M05494:116:000000000-JGWM8:1:2113:21474:14259	8.9
	IML3694	ADI-66175 HKU1 S	Real	M05494:116:000000000-JGWM8:1:1113:21566:10800	5.1
	IML3694	ADI-66175 HKU1 S	Real	M05494:116:000000000-JGWM8:1:2113:18298:17197	6.5
	IML3694	ADI-66175 HKU1 S	Real	M05494:116:000000000-JGWM8:1:2112:6303:15580	8.5
	IML3694	ADI-66175 HKU1 S	Real	M05494:116:000000000-JGWM8:1:2117:11423:22642	7.1
	IML3694	ADI-66175 HKU1 S	Chimeric	M05494:116:000000000-JGWM8:1:1105:9546:24234	9.5
	IML3694	ADI-66175 HKU1 S	Real	M05494:116:000000000-JGWM8:1:1109:9003:14473	4.1
	IML3694	ADI-66175 HKU1 S	Real	M05494:116:000000000-JGWM8:1:2116:13595:7202	9.2
	IML3694	ADI-66175 HKU1 S	Real	M05494:116:000000000-JGWM8:1:2119:15835:13197	6.8
	IML3694	ADI-66175 HKU1 S	Real	M05494:116:000000000-JGWM8:1:1103:13866:8556	8.5
	IML3694	ADI-66175 HKU1 S	Real	M05494:116:000000000-JGWM8:1:1103:15252:10642	5.8
	IML3694	ADI-66175 HKU1 S	Chimeric	M05494:116:000000000-JGWM8:1:1113:12207:7940	13.8
	IML3694	ADI-66175 HKU1 S	Real	M05494:116:000000000-JGWM8:1:2115:13923:20946	6.5
	IML3694	ADI-66175 HKU1 S	Real	M05494:116:000000000-JGWM8:1:1113:21376:24034	1.4
	IML3694	ADI-66175 HKU1 S	Real	M05494:116:000000000-JGWM8:1:1106:5341:15341	9.5
	IML3694	ADI-66175 HKU1 S	Real	M05494:116:000000000-JGWM8:1:2113:23449:18565	5.1
	IML3694	ADI-66175 HKU1 S	Real	M05494:116:000000000-JGWM8:1:2108:24413:18816	8.5
	IML3694	ADI-66175 HKU1 S	Real	M05494:116:000000000-JGWM8:1:1106:10952:15676	5.8
	IML3694	ADI-66175 HKU1 S	Real	M05494:116:000000000-JGWM8:1:2104:12938:15286	6.8
	IML3694	ADI-66175 HKU1 S	Real	M05494:116:000000000-JGWM8:1:1103:4539:5357	6.5
	IML3694	ADI-66175 HKU1 S	Real	M05494:116:000000000-JGWM8:1:1119:7566:19311	8.8
	IML3694	ADI-66175 HKU1 S	Real	M05494:116:000000000-JGWM8:1:2112:17721:12619	8.8
	IML3694	ADI-66175 HKU1 S	Real	M05494:116:000000000-JGWM8:1:2113:6774:16194	4.8
	IML3694	ADI-66175 HKU1 S	Real	M05494:116:000000000-JGWM8:1:2116:11008:20058	8.2
	IML3694	ADI-66175 HKU1 S	Real	M05494:116:000000000-JGWM8:1:1101:2722:16331	8.8
	IML3694	ADI-66175 HKU1 S	Real	M05494:116:000000000-JGWM8:1:2115:3466:14555	7.1
	IML3694	ADI-66175 HKU1 S	Real	M05494:116:000000000-JGWM8:1:1116:4744:16028	9.2
	IML3694	ADI-66175 HKU1 S	Real	M05494:116:000000000-JGWM8:1:2115:25950:8164	8.8
	IML3694	ADI-66175 HKU1 S	Real	M05494:116:000000000-JGWM8:1:1102:18168:22689	7.1
	IML3694	ADI-66175 HKU1 S	Real	M05494:116:000000000-JGWM8:1:1104:8007:18707	8.5
	IML3694	ADI-66175 HKU1 S	Real	M05494:116:000000000-JGWM8:1:2112:13841:21023	8.8
	IML3694	ADI-66175 HKU1 S	Real	M05494:116:000000000-JGWM8:1:2103:17230:6772	6.8
	IML3694	ADI-66175 HKU1 S	Real	M05494:116:000000000-JGWM8:1:2107:4800:16913	7.1
	IML3694	ADI-66175 HKU1 S	Real	M05494:116:000000000-JGWM8:1:1111:18719:2212	7.5
	IML3694	ADI-66175 HKU1 S	Real	M05494:116:000000000-JGWM8:1:2119:26877:11535	9.6
	IML3694	ADI-66175 HKU1 S	Real	M05494:116:000000000-JGWM8:1:1101:9564:23088	7.8
	IML3694	ADI-66175 HKU1 S	Real	M05494:116:000000000-JGWM8:1:1119:17040:3878	8.5
	IML3694	ADI-66175 HKU1 S	Real	M05494:116:000000000-JGWM8:1:1109:20418:17078	4.4
	IML3694	ADI-66175 HKU1 S	Real	M05494:116:000000000-JGWM8:1:1105:9403:6926	2
	IML3694	ADI-66175 HKU1 S	Real	M05494:116:000000000-JGWM8:1:1106:4922:17188	4.1
	IML3694	ADI-66175 HKU1 S	Real	M05494:116:000000000-JGWM8:1:2113:21727:10832	6.5
	IML3694	ADI-66175 HKU1 S	Real	M05494:116:000000000-JGWM8:1:1117:24344:21429	7.5
	IML3694	ADI-66175 HKU1 S	Real	M05494:116:000000000-JGWM8:1:2115:25656:15432	8.5
	IML3694	ADI-66175 HKU1 S	Real	M05494:116:000000000-JGWM8:1:1112:4499:8522	5.8
	IML3694	ADI-66175 HKU1 S	Real	M05494:116:000000000-JGWM8:1:2107:3640:7897	5.8
	IML3694	ADI-66175 HKU1 S	Real	M05494:116:000000000-JGWM8:1:2108:27953:14044	7.1
	IML3694	ADI-66175 HKU1 S	Real	M05494:116:000000000-JGWM8:1:2108:9848:13567	6.8
	IML3694	ADI-66175 HKU1 S	Real	M05494:116:000000000-JGWM8:1:2113:22898:7942	5.5
	IML3694	ADI-66175 HKU1 S	Real	M05494:116:000000000-JGWM8:1:1109:14680:24319	3.4
	IML3694	ADI-66175 HKU1 S	Real	M05494:116:000000000-JGWM8:1:1105:19929:13261	5.1
	IML3694	ADI-66175 HKU1 S	Real	M05494:116:000000000-JGWM8:1:2116:15134:8412	7.1
	IML3694	ADI-66175 HKU1 S	Real	M05494:116:000000000-JGWM8:1:1110:13270:17215	7.8
	IML3694	ADI-66175 HKU1 S	Real	M05494:116:000000000-JGWM8:1:2101:18793:9446	8.2
	IML3694	ADI-66175 HKU1 S	Real	M05494:116:000000000-JGWM8:1:1118:9283:15655	8.8
	IML3694	ADI-66175 HKU1 S	Real	M05494:116:000000000-JGWM8:1:1119:26668:17758	6.6
	IML3694	ADI-66175 HKU1 S	Real	M05494:116:000000000-JGWM8:1:1117:20757:9017	10.5
	IML3694	ADI-66175 HKU1 S	Real	M05494:116:000000000-JGWM8:1:2101:22078:20724	7.5
	IML3694	ADI-66175 HKU1 S	Real	M05494:116:000000000-JGWM8:1:1119:21725:2480	6.8
	IML3694	ADI-66175 HKU1 S	Real	M05494:116:000000000-JGWM8:1:1112:22504:6512	8.3
	IML3694	ADI-66175 HKU1 S	Real	M05494:116:000000000-JGWM8:1:2103:27261:14363	8.5
	IML3694	ADI-66175 HKU1 S	Real	M05494:116:000000000-JGWM8:1:2103:17791:11930	9.2
	IML3694	ADI-66175 HKU1 S	Real	M05494:116:000000000-JGWM8:1:1103:23168:15173	6.8
	IML3694	ADI-66175 HKU1 S	Real	M05494:116:000000000-JGWM8:1:1103:11687:24593	12.1
	IML3694	ADI-66175 HKU1 S	Real	M05494:116:000000000-JGWM8:1:2109:9324:11017	6.5
	IML3694	ADI-66175 HKU1 S	Real	M05494:116:000000000-JGWM8:1:1117:11273:21316	7.1
	IML3694	ADI-66175 HKU1 S	Real	M05494:116:000000000-JGWM8:1:1118:17104:8716	7.1
	IML3694	ADI-66175 HKU1 S	Real	M05494:116:000000000-JGWM8:1:1110:12076:5530	7.1
	IML3694	ADI-66175 HKU1 S	Real	M05494:116:000000000-JGWM8:1:1105:24945:13557	5.1
	IML3694	ADI-66175 HKU1 S	Real	M05494:116:000000000-JGWM8:1:2108:7764:7872	3.1
	IML3694	ADI-66175 HKU1 S	Real	M05494:116:000000000-JGWM8:1:1114:24116:21802	7.5
	IML3694	ADI-66175 HKU1 S	Real	M05494:116:000000000-JGWM8:1:1114:10384:18625	4.8
	IML3694	ADI-66175 HKU1 S	Real	M05494:116:000000000-JGWM8:1:1102:19788:6148	8.8
	IML3694	ADI-66175 HKU1 S	Real	M05494:116:000000000-JGWM8:1:2116:6951:7385	10.2
	IML3694	ADI-66175 HKU1 S	Real	M05494:116:000000000-JGWM8:1:1111:24206:13702	9.5
	IML3694	ADI-66175 HKU1 S	Real	M05494:116:000000000-JGWM8:1:1107:23910:9350	4.1
	IML3694	ADI-66175 HKU1 S	Real	M05494:116:000000000-JGWM8:1:1106:15284:11781	7.1
	IML3694	ADI-66175 HKU1 S	Real	M05494:116:000000000-JGWM8:1:2115:16962:7971	4.8
	IML3694	ADI-66175 HKU1 S	Real	M05494:116:000000000-JGWM8:1:1116:12905:7142	6.2
	IML3694	ADI-66175 HKU1 S	Chimeric	M05494:116:000000000-JGWM8:1:2113:13748:4186	9.6
	IML3694	ADI-66175 HKU1 S	Real	M05494:116:000000000-JGWM8:1:2106:27848:7353	7.8
	IML3694	ADI-66175 HKU1 S	Real	M05494:116:000000000-JGWM8:1:2118:2547:12644	9.2
	IML3694	ADI-66175 HKU1 S	Real	M05494:116:000000000-JGWM8:1:2106:16928:8820	6.1
	IML3694	ADI-66175 HKU1 S	Real	M05494:116:000000000-JGWM8:1:2103:10728:18273	5.8
	IML3694	ADI-66175 HKU1 S	Real	M05494:116:000000000-JGWM8:1:2103:18837:11385	8.5
	IML3694	ADI-66175 HKU1 S	Real	M05494:116:000000000-JGWM8:1:1111:27138:8024	5.4
	IML3694	ADI-66175 HKU1 S	Real	M05494:116:000000000-JGWM8:1:2105:21224:3133	5.8
	IML3694	ADI-66175 HKU1 S	Real	M05494:116:000000000-JGWM8:1:1117:14919:23437	9.2
	IML3694	ADI-66175 HKU1 S	Real	M05494:116:000000000-JGWM8:1:2119:15041:14064	6.8
	IML3694	ADI-66175 HKU1 S	Real	M05494:116:000000000-JGWM8:1:1108:7726:12688	0.3
	IML3694	ADI-66175 HKU1 S	Real	M05494:116:000000000-JGWM8:1:2113:11332:17708	5.8
	IML3694	ADI-66175 HKU1 S	Real	M05494:116:000000000-JGWM8:1:2107:18489:7661	5.8
	IML3694	ADI-66175 HKU1 S	Real	M05494:116:000000000-JGWM8:1:2104:13202:9269	7.8
	IML3694	ADI-66175 HKU1 S	Real	M05494:116:000000000-JGWM8:1:1102:22104:10734	8.8
	IML3694	ADI-66175 HKU1 S	Real	M05494:116:000000000-JGWM8:1:2113:16053:2833	7.8
	IML3694	ADI-66175 HKU1 S	Real	M05494:116:000000000-JGWM8:1:2107:26100:19977	6.8
	IML3694	ADI-66175 HKU1 S	Real	M05494:116:000000000-JGWM8:1:1111:2783:9932	8.2
	IML3694	ADI-66175 HKU1 S	Real	M05494:116:000000000-JGWM8:1:2117:28070:18074	5.8
	IML3694	ADI-66175 HKU1 S	Real	M05494:116:000000000-JGWM8:1:1115:6519:20139	5.1
	IML3694	ADI-66175 HKU1 S	Chimeric	M05494:116:000000000-JGWM8:1:1107:22910:3043	6.8
	IML3694	ADI-66175 HKU1 S	Real	M05494:116:000000000-JGWM8:1:2103:6514:17828	8.8
	IML3694	ADI-66175 HKU1 S	Real	M05494:116:000000000-JGWM8:1:1113:23340:22599	8.5
	IML3694	ADI-66175 HKU1 S	Real	M05494:116:000000000-JGWM8:1:2103:20795:14534	7.5
	IML3694	ADI-66175 HKU1 S	Real	M05494:116:000000000-JGWM8:1:2104:8819:13251	6.1
	IML3694	ADI-66175 HKU1 S	Real	M05494:116:000000000-JGWM8:1:1115:12697:5620	7.5
	IML3694	ADI-66175 HKU1 S	Real	M05494:116:000000000-JGWM8:1:1117:10921:3255	6.8
	IML3694	ADI-66175 HKU1 S	Real	M05494:116:000000000-JGWM8:1:1104:6266:20084	7.5
	IML3694	ADI-66175 HKU1 S	Real	M05494:116:000000000-JGWM8:1:1113:25150:22140	6.8
	IML3694	ADI-66175 HKU1 S	Real	M05494:116:000000000-JGWM8:1:2111:5894:7338	10.9
	IML3694	ADI-66175 HKU1 S	Real	M05494:116:000000000-JGWM8:1:2118:27317:18828	5.1
	IML3694	ADI-66175 HKU1 S	Real	M05494:116:000000000-JGWM8:1:2112:15029:4200	4.8
	IML3694	ADI-66175 HKU1 S	Real	M05494:116:000000000-JGWM8:1:1103:19848:7407	8.5
	IML3694	ADI-66175 HKU1 S	Real	M05494:116:000000000-JGWM8:1:2104:12782:2618	8.2
	IML3694	ADI-66175 HKU1 S	Real	M05494:116:000000000-JGWM8:1:1110:9746:2496	6.1
	IML3694	ADI-66175 HKU1 S	Real	M05494:116:000000000-JGWM8:1:1115:24535:20044	10.9
	IML3694	ADI-66175 HKU1 S	Real	M05494:116:000000000-JGWM8:1:1112:12938:7857	6.1
	IML3694	ADI-66175 HKU1 S	Real	M05494:116:000000000-JGWM8:1:1103:19903:14716	5.1
	IML3694	ADI-66175 HKU1 S	Real	M05494:116:000000000-JGWM8:1:1116:8919:15523	3.7
	IML3694	ADI-66175 HKU1 S	Real	M05494:116:000000000-JGWM8:1:1102:7205:18970	9.2
	IML3694	ADI-66175 HKU1 S	Real	M05494:116:000000000-JGWM8:1:2113:26619:17494	9.2
	IML3694	ADI-66175 HKU1 S	Real	M05494:116:000000000-JGWM8:1:1114:6470:11548	7.1
	IML3694	ADI-66175 HKU1 S	Real	M05494:116:000000000-JGWM8:1:1112:5404:3787	8.5
	IML3694	ADI-66175 HKU1 S	Real	M05494:116:000000000-JGWM8:1:1109:8493:10484	3.7
	IML3694	ADI-66175 HKU1 S	Real	M05494:116:000000000-JGWM8:1:1114:22445:5078	6.5
	IML3694	ADI-66175 HKU1 S	Real	M05494:116:000000000-JGWM8:1:2109:5933:21434	8.5
	IML3694	ADI-66175 HKU1 S	Real	M05494:116:000000000-JGWM8:1:2108:3568:15805	6.8
	IML3694	ADI-66175 HKU1 S	Real	M05494:116:000000000-JGWM8:1:1111:8767:11609	1.4
	IML3694	ADI-66175 HKU1 S	Real	M05494:116:000000000-JGWM8:1:1116:12568:10303	9.5
	IML3694	ADI-66175 HKU1 S	Real	M05494:116:000000000-JGWM8:1:1102:8105:21784	5.1
	IML3694	ADI-66175 HKU1 S	Real	M05494:116:000000000-JGWM8:1:2108:25272:4909	8.5
	IML3694	ADI-66175 HKU1 S	Real	M05494:116:000000000-JGWM8:1:2106:9356:1913	8.9
	IML3694	ADI-66175 HKU1 S	Real	M05494:116:000000000-JGWM8:1:2113:11860:22890	7.1
	IML3694	ADI-66175 HKU1 S	Real	M05494:116:000000000-JGWM8:1:2109:20884:2628	6.2
	IML3694	ADI-66175 HKU1 S	Real	M05494:116:000000000-JGWM8:1:2108:13409:18096	5.8
	IML3694	ADI-66175 HKU1 S	Chimeric	M05494:116:000000000-JGWM8:1:2113:14151:13285	8.5
	IML3694	ADI-66175 HKU1 S	Real	M05494:116:000000000-JGWM8:1:1103:18213:11703	8.5
	IML3694	ADI-66175 HKU1 S	Real	M05494:116:000000000-JGWM8:1:2112:12281:9106	7.5
	IML3694	ADI-66175 HKU1 S	Real	M05494:116:000000000-JGWM8:1:2112:16995:10375	10.3
	IML3694	ADI-66175 HKU1 S	Real	M05494:116:000000000-JGWM8:1:1109:28150:13222	5.8
	IML3694	ADI-66175 HKU1 S	Real	M05494:116:000000000-JGWM8:1:1117:17642:3842	8.8
	IML3694	ADI-66175 HKU1 S	Real	M05494:116:000000000-JGWM8:1:1110:7905:15220	9.2
	IML3694	ADI-66175 HKU1 S	Real	M05494:116:000000000-JGWM8:1:2102:25676:20653	8.5
	IML3694	ADI-66175 HKU1 S	Real	M05494:116:000000000-JGWM8:1:1112:14816:3177	8.2
	IML3694	ADI-66175 HKU1 S	Real	M05494:116:000000000-JGWM8:1:1105:15815:24427	6.8
	IML3694	ADI-66175 HKU1 S	Real	M05494:116:000000000-JGWM8:1:2106:9780:4034	9.2
	IML3694	ADI-66175 HKU1 S	Real	M05494:116:000000000-JGWM8:1:2115:12159:6993	7.5
	IML3694	ADI-66175 HKU1 S	Real	M05494:116:000000000-JGWM8:1:2116:14424:16887	9.2
	IML3694	ADI-66175 HKU1 S	Real	M05494:113:000000000-JGW9F:1:2119:19026:7027	9.6
	IML3694	ADI-66175 HKU1 S	Real	M05494:117:000000000-JH2T6:1:1109:4222:16072	9.5
	IML3694	ADI-66175 HKU1 S	Real	M05494:117:000000000-JH2T6:1:1103:27104:12234	9.6
	IML3694	ADI-66175 HKU1 S	Real	M05494:117:000000000-JH2T6:1:1107:10474:20671	9.9
	IML3694	ADI-66175 HKU1 S	Real	M05494:117:000000000-JH2T6:1:2104:9990:22979	9.5
	IML3694	ADI-66175 HKU1 S	Real	M05494:117:000000000-JH2T6:1:2114:14430:22414	9.9
	IML3694	ADI-66175 HKU1 S	Real	M05494:117:000000000-JH2T6:1:2104:17612:13125	9.5
	IML3694	ADI-66175 HKU1 S	Real	M05494:117:000000000-JH2T6:1:1114:4634:8272	8.8
	IML3694	ADI-66175 HKU1 S	Real	M05494:117:000000000-JH2T6:1:1119:17730:7715	6.8
	IML3694	ADI-66175 HKU1 S	Real	M05494:117:000000000-JH2T6:1:1111:8543:22076	9.5
	IML3694	ADI-66175 HKU1 S	Real	M05494:117:000000000-JH2T6:1:1107:9978:4838	9.5
	IML3694	ADI-66175 HKU1 S	Real	M05494:117:000000000-JH2T6:1:1105:14497:14536	6.5
	IML3694	ADI-66175 HKU1 S	Real	M05494:117:000000000-JH2T6:1:2109:10172:18424	9.5
	IML3694	ADI-66175 HKU1 S	Real	M05494:117:000000000-JH2T6:1:2106:21959:18326	8.8
	IML3694	ADI-66175 HKU1 S	Real	M05494:117:000000000-JH2T6:1:2113:13449:9967	8.8
	IML3694	ADI-66175 HKU1 S	Real	M05494:117:000000000-JH2T6:1:1115:29375:13278	9.5
	IML3694	ADI-66175 HKU1 S	Real	M05494:117:000000000-JH2T6:1:2101:12867:2780	8.9
	IML3694	ADI-66175 HKU1 S	Chimeric	M05494:117:000000000-JH2T6:1:2114:21590:16969	10.6
	IML3694	ADI-66175 HKU1 S	Real	M05494:117:000000000-JH2T6:1:2101:20678:14808	8.2
	IML3694	ADI-66175 HKU1 S	Real	M05494:117:000000000-JH2T6:1:2108:7573:5776	10.2
	IML3694	ADI-66175 HKU1 S	Chimeric	M05494:117:000000000-JH2T6:1:1105:16232:5948	11.6
	IML3694	ADI-66175 HKU1 S	Real	M05494:117:000000000-JH2T6:1:1101:9729:8550	9.9
	IML3694	ADI-66175 HKU1 S	Real	M05494:117:000000000-JH2T6:1:2116:4804:19617	8.2
	IML3694	ADI-66175 HKU1 S	Real	M05494:117:000000000-JH2T6:1:1115:8788:22579	9.9
	IML3694	ADI-66175 HKU1 S	Real	M05494:117:000000000-JH2T6:1:2109:20427:2744	7.1
	IML3694	ADI-66175 HKU1 S	Real	M05494:117:000000000-JH2T6:1:1110:15093:6710	9.5
	IML3694	ADI-66175 HKU1 S	Real	M05494:117:000000000-JH2T6:1:1102:26016:20033	9.9
	IML3694	ADI-66175 HKU1 S	Real	M05494:117:000000000-JH2T6:1:1101:17510:7209	9.5
	IML3694	ADI-66175 HKU1 S	Real	M05494:117:000000000-JH2T6:1:1119:22043:16981	7.1
	IML3694	ADI-66175 HKU1 S	Real	M05494:117:000000000-JH2T6:1:1114:27803:12614	9.5
	IML3694	ADI-66175 HKU1 S	Real	M05494:117:000000000-JH2T6:1:1102:26744:15228	10.3
	IML3694	ADI-66175 HKU1 S	Real	M05494:117:000000000-JH2T6:1:2102:7491:17873	9.5
	IML3694	ADI-66175 HKU1 S	Real	M05494:117:000000000-JH2T6:1:2113:28143:13654	9.6
	IML3694	ADI-66175 HKU1 S	Chimeric	M05494:117:000000000-JH2T6:1:2113:13178:11027	11.3
	IML3694	ADI-66175 HKU1 S	Real	M05494:117:000000000-JH2T6:1:1112:18552:19187	9.9
	IML3694	ADI-66175 HKU1 S	Real	M05494:117:000000000-JH2T6:1:1104:15454:18294	9.5
	IML3694	ADI-66175 HKU1 S	Chimeric	M05494:117:000000000-JH2T6:1:1115:7440:20716	8.5
	IML3694	ADI-66175 HKU1 S	Real	M05494:117:000000000-JH2T6:1:1101:18611:9252	9.9
	IML3694	ADI-66175 HKU1 S	Real	M05494:117:000000000-JH2T6:1:1111:8803:20994	9.6
	IML3694	ADI-66175 HKU1 S	Real	M05494:117:000000000-JH2T6:1:2110:9196:16095	9.2
	IML3694	ADI-66175 HKU1 S	Real	M05494:117:000000000-JH2T6:1:2110:11759:5908	11.6
	IML3694	ADI-66175 HKU1 S	Chimeric	M05494:117:000000000-JH2T6:1:1108:17246:24372	10.2
	IML3694	ADI-66175 HKU1 S	Real	M05494:117:000000000-JH2T6:1:2109:20144:21769	9.5
	IML3694	ADI-66175 HKU1 S	Real	M05494:117:000000000-JH2T6:1:2108:15736:11308	6.8
	IML3694	ADI-66175 HKU1 S	Real	M05494:117:000000000-JH2T6:1:1114:22937:24744	9.6
	IML3694	ADI-66175 HKU1 S	Real	M05494:117:000000000-JH2T6:1:2102:22817:17753	8.8
	IML3694	ADI-66175 HKU1 S	Real	M05494:117:000000000-JH2T6:1:1112:22665:7946	9.5
	IML3694	ADI-66175 HKU1 S	Real	M05494:117:000000000-JH2T6:1:1119:17580:21129	9.6
	IML3694	ADI-66175 HKU1 S	Real	M05494:117:000000000-JH2T6:1:2106:17757:19243	13.5
	IML3694	ADI-66175 HKU1 S	Real	M05494:117:000000000-JH2T6:1:1112:17916:5689	9.2
	IML3694	ADI-66175 HKU1 S	Real	M05494:117:000000000-JH2T6:1:1107:16195:6161	9.5
	IML3694	ADI-66175 HKU1 S	Real	M05494:117:000000000-JH2T6:1:2111:14760:11805	8.2
	IML3694	ADI-66175 HKU1 S	Real	M05494:117:000000000-JH2T6:1:1115:6720:22719	10
	IML3694	ADI-66175 HKU1 S	Real	M05494:117:000000000-JH2T6:1:1104:22071:7559	9.2
	IML3694	ADI-66175 HKU1 S	Real	M05494:117:000000000-JH2T6:1:2117:9697:7890	9.5
	IML3694	ADI-66175 HKU1 S	Real	M05494:117:000000000-JH2T6:1:2107:6121:19738	10.2
	IML3694	ADI-66175 HKU1 S	Real	M05494:117:000000000-JH2T6:1:1103:13933:19317	8.5
	IML3694	ADI-66175 HKU1 S	Real	M05494:117:000000000-JH2T6:1:2117:22482:10799	9.2
	IML3694	ADI-66175 HKU1 S	Real	M05494:117:000000000-JH2T6:1:2118:7924:16011	9.9
	IML3694	ADI-66175 HKU1 S	Real	M05494:117:000000000-JH2T6:1:1118:14874:17518	9.2
	IML3694	ADI-66175 HKU1 S	Real	M05494:117:000000000-JH2T6:1:2115:25588:6409	8.8
	IML3694	ADI-66175 HKU1 S	Real	M05494:117:000000000-JH2T6:1:1111:28700:14432	6.1
	IML3694	ADI-66175 HKU1 S	Real	M05494:117:000000000-JH2T6:1:2104:17927:15671	9.5
	IML3694	ADI-66175 HKU1 S	Real	M05494:117:000000000-JH2T6:1:1103:14480:23612	9.5
	IML3694	ADI-66175 HKU1 S	Real	M05494:117:000000000-JH2T6:1:1119:7394:3227	8.8
	IML3694	ADI-66175 HKU1 S	Real	M05494:117:000000000-JH2T6:1:1101:17076:18826	8.8
	IML3694	ADI-66175 HKU1 S	Real	M05494:117:000000000-JH2T6:1:2110:19013:3348	9.5
	IML3694	ADI-66175 HKU1 S	Real	M05494:117:000000000-JH2T6:1:2104:7340:18782	9.6
	IML3694	ADI-66175 HKU1 S	Real	M05494:117:000000000-JH2T6:1:2109:4036:20665	10.2
	IML3694	ADI-66175 HKU1 S	Real	M05494:117:000000000-JH2T6:1:2107:19999:3152	9.5
	IML3694	ADI-66175 HKU1 S	Real	M05494:117:000000000-JH2T6:1:1119:23209:13499	10.2
	IML3694	ADI-66175 HKU1 S	Chimeric	M05494:117:000000000-JH2T6:1:1116:10380:6212	12.6
	IML3694	ADI-66175 HKU1 S	Real	M05494:117:000000000-JH2T6:1:1112:6720:12634	6.8
	IML3694	ADI-66175 HKU1 S	Real	M05494:117:000000000-JH2T6:1:1104:29326:10195	9.6
	IML3694	ADI-66175 HKU1 S	Real	M05494:117:000000000-JH2T6:1:2117:7578:22759	12.2
	IML3694	ADI-66175 HKU1 S	Real	M05494:117:000000000-JH2T6:1:1102:19098:20948	9.2
	IML3694	ADI-66175 HKU1 S	Real	M05494:117:000000000-JH2T6:1:1112:21908:8693	8.2
	IML3694	ADI-66175 HKU1 S	Real	M05494:117:000000000-JH2T6:1:2102:3019:8611	9.5
	IML3694	ADI-66175 HKU1 S	Real	M05494:117:000000000-JH2T6:1:1114:5530:14945	11.8
	IML3694	ADI-66175 HKU1 S	Real	M05494:117:000000000-JH2T6:1:2114:5143:7356	6.8
	IML3694	ADI-66175 HKU1 S	Real	M05494:117:000000000-JH2T6:1:1104:16673:7140	9.5
	IML3694	ADI-66175 HKU1 S	Real	M05494:117:000000000-JH2T6:1:2111:11381:5077	9.5
	IML3694	ADI-66175 HKU1 S	Real	M05494:117:000000000-JH2T6:1:2114:9006:3909	9.6
	IML3694	ADI-66175 HKU1 S	Real	M05494:117:000000000-JH2T6:1:2102:6500:18765	9.5
	IML3694	ADI-66175 HKU1 S	Real	M05494:117:000000000-JH2T6:1:1101:25926:13386	10.2
	IML3694	ADI-66175 HKU1 S	Real	M05494:117:000000000-JH2T6:1:2112:23021:11682	10.9
	IML3694	ADI-66175 HKU1 S	Real	M05494:117:000000000-JH2T6:1:2104:11573:7739	5.4
	IML3694	ADI-66175 HKU1 S	Chimeric	M05494:117:000000000-JH2T6:1:2113:18945:7189	8.9
	IML3694	ADI-66175 HKU1 S	Chimeric	M05494:117:000000000-JH2T6:1:1102:17677:6791	10.6
	IML3694	ADI-66175 HKU1 S	Real	M05494:117:000000000-JH2T6:1:1109:8437:11193	8.5
	IML3694	ADI-66175 HKU1 S	Real	M05494:117:000000000-JH2T6:1:1105:14238:4043	9.9
	IML3694	ADI-66175 HKU1 S	Real	M05494:117:000000000-JH2T6:1:1101:23086:8931	9.9
	IML3694	ADI-66175 HKU1 S	Chimeric	M05494:117:000000000-JH2T6:1:1103:26342:7769	10.6
	IML3694	ADI-66175 HKU1 S	Chimeric	M05494:117:000000000-JH2T6:1:2101:8349:3931	11.2
	IML3694	ADI-66175 HKU1 S	Real	M05494:117:000000000-JH2T6:1:2114:22923:9769	7.1
	IML3694	ADI-66175 HKU1 S	Real	M05494:117:000000000-JH2T6:1:1113:25948:19548	9.5
	IML3694	ADI-66175 HKU1 S	Real	M05494:117:000000000-JH2T6:1:2113:26657:16440	6.1
	IML3694	ADI-66175 HKU1 S	Real	M05494:117:000000000-JH2T6:1:1101:19282:9338	11.3
	IML3694	ADI-66175 HKU1 S	Real	M05494:117:000000000-JH2T6:1:1119:23462:3691	6.8
	IML3694	ADI-66175 HKU1 S	Real	M05494:117:000000000-JH2T6:1:1104:14709:20661	9.6
	IML3694	ADI-66175 HKU1 S	Real	M05494:117:000000000-JH2T6:1:2102:10011:7262	9.9
	IML3694	ADI-66175 HKU1 S	Real	M05494:117:000000000-JH2T6:1:1109:23008:7886	9.5
	IML3694	ADI-66175 HKU1 S	Real	M05494:117:000000000-JH2T6:1:2112:15641:23692	9.9
	IML3694	ADI-66175 HKU1 S	Real	M05494:117:000000000-JH2T6:1:1101:25737:11065	9.5
	IML3694	ADI-66175 HKU1 S	Real	M05494:117:000000000-JH2T6:1:2115:3723:17089	9.6
	IML3694	ADI-66175 HKU1 S	Real	M05494:117:000000000-JH2T6:1:2104:6842:10107	10.2
	IML3694	ADI-66175 HKU1 S	Real	M05494:117:000000000-JH2T6:1:2119:27712:7313	9.5
	IML3694	ADI-66175 HKU1 S	Real	M05494:117:000000000-JH2T6:1:1116:21816:8625	9.5
	IML3694	ADI-66175 HKU1 S	Real	M05494:117:000000000-JH2T6:1:1104:16656:12710	9.2
	IML3694	ADI-66175 HKU1 S	Real	M05494:117:000000000-JH2T6:1:1119:4446:20380	9.5
	IML3694	ADI-66175 HKU1 S	Real	M05494:117:000000000-JH2T6:1:1106:12768:19336	9.9
	IML3694	ADI-66175 HKU1 S	Real	M05494:117:000000000-JH2T6:1:1107:18582:4793	10.6
	IML3694	ADI-66175 HKU1 S	Real	M05494:117:000000000-JH2T6:1:2101:26268:15919	9.6
	IML3694	ADI-66175 HKU1 S	Real	M05494:117:000000000-JH2T6:1:1115:24387:9659	9.6
	IML3694	ADI-66175 HKU1 S	Chimeric	M05494:117:000000000-JH2T6:1:1101:2789:10741	10.2
	IML3694	ADI-66175 HKU1 S	Real	M05494:117:000000000-JH2T6:1:1108:27219:14509	9.5
	IML3694	ADI-66175 HKU1 S	Chimeric	M05494:117:000000000-JH2T6:1:2109:11652:6165	10.2
	IML3694	ADI-66175 HKU1 S	Real	M05494:117:000000000-JH2T6:1:1103:8816:16177	9.5
	IML3694	ADI-66175 HKU1 S	Real	M05494:117:000000000-JH2T6:1:1104:21025:17429	7.1
	IML3694	ADI-66175 HKU1 S	Real	M05494:117:000000000-JH2T6:1:2107:12417:18254	7.5
	IML3694	ADI-66175 HKU1 S	Real	M05494:117:000000000-JH2T6:1:2113:15979:3632	9.9
	IML3694	ADI-66175 HKU1 S	Real	M05494:117:000000000-JH2T6:1:1101:11878:4761	9.9
	IML3694	ADI-66175 HKU1 S	Real	M05494:117:000000000-JH2T6:1:2106:27854:9688	9.9
	IML3694	ADI-66175 HKU1 S	Real	M05494:117:000000000-JH2T6:1:1105:21703:8308	9.9
	IML3694	ADI-66175 HKU1 S	Real	M05494:117:000000000-JH2T6:1:2102:6082:19270	9.9
	IML3694	ADI-66175 HKU1 S	Real	M05494:117:000000000-JH2T6:1:2105:4652:15450	9.9
	IML3694	ADI-66175 HKU1 S	Real	M05494:117:000000000-JH2T6:1:1106:18101:14078	9.6
	IML3694	ADI-66175 HKU1 S	Real	M05494:117:000000000-JH2T6:1:2111:9218:20983	9.9
	IML3694	ADI-66175 HKU1 S	Total FAD	M05494:116:000000000-JGWM8:1:1101:22316:5529	6.8
	IML3694	ADI-66175 HKU1 S	Total FAD	M05494:116:000000000-JGWM8:1:1117:10736:7851	8.8
	IML3694	ADI-66175 HKU1 S	Total FAD	M05494:116:000000000-JGWM8:1:2113:18961:23667	9.2
	IML3694	ADI-66175 HKU1 S	Total FAD	M05494:116:000000000-JGWM8:1:1113:17810:8834	8.5
	IML3694	ADI-66175 HKU1 S	Total FAD	M05494:116:000000000-JGWM8:1:2106:2189:14719	6.8
	IML3694	ADI-66175 HKU1 S	Total FAD	M05494:116:000000000-JGWM8:1:1108:9336:19445	9.2
	IML3694	ADI-66175 HKU1 S	Total FAD	M05494:116:000000000-JGWM8:1:2107:20539:3130	5.1
	IML3694	ADI-66175 HKU1 S	Total FAD	M05494:116:000000000-JGWM8:1:2116:9713:2264	10.2
	IML3694	ADI-66175 HKU1 S	Total FAD	M05494:116:000000000-JGWM8:1:1106:16273:20436	8.5
	IML3694	ADI-66175 HKU1 S	Total FAD	M05494:116:000000000-JGWM8:1:1106:4448:15851	6.5
	IML3694	ADI-66175 HKU1 S	Total FAD	M05494:116:000000000-JGWM8:1:1115:14232:22925	8.5
	IML3694	ADI-66175 HKU1 S	Total FAD	M05494:116:000000000-JGWM8:1:1101:10269:16196	6.5
	IML3694	ADI-66175 HKU1 S	Total FAD	M05494:116:000000000-JGWM8:1:2110:11645:9856	6.2
	IML3694	ADI-66175 HKU1 S	Total FAD	M05494:116:000000000-JGWM8:1:1103:19407:3371	6.8
	IML3694	ADI-66175 HKU1 S	Total FAD	M05494:116:000000000-JGWM8:1:1105:4428:8083	8.5
	IML3694	ADI-66175 HKU1 S	Total FAD	M05494:116:000000000-JGWM8:1:1106:19842:4072	8.5
	IML3694	ADI-66175 HKU1 S	Total FAD	M05494:116:000000000-JGWM8:1:2117:13056:9187	6.1
	IML3694	ADI-66175 HKU1 S	Total FAD	M05494:116:000000000-JGWM8:1:1102:14648:16524	7.5
	IML3694	ADI-66175 HKU1 S	Total FAD	M05494:116:000000000-JGWM8:1:1108:4469:14302	7.1
	IML3694	ADI-66175 HKU1 S	Total FAD	M05494:116:000000000-JGWM8:1:1116:7110:12624	8.8
	IML3694	ADI-66175 HKU1 S	Total FAD	M05494:116:000000000-JGWM8:1:2115:4322:9919	6.8
	IML3694	ADI-66175 HKU1 S	Total FAD	M05494:116:000000000-JGWM8:1:1113:4315:16154	9.5
	IML3694	ADI-66175 HKU1 S	Total FAD	M05494:116:000000000-JGWM8:1:1117:19027:24649	9.2
	IML3694	ADI-66175 HKU1 S	Total FAD	M05494:116:000000000-JGWM8:1:2117:26088:17678	7.5
	IML3694	ADI-66175 HKU1 S	Total FAD	M05494:116:000000000-JGWM8:1:1111:17051:12131	7.1
	IML3694	ADI-66175 HKU1 S	Total FAD	M05494:116:000000000-JGWM8:1:2117:12235:14099	5.1
	IML3694	ADI-66175 HKU1 S	Total FAD	M05494:116:000000000-JGWM8:1:1103:13885:15748	9.5
	IML3694	ADI-66175 HKU1 S	Total FAD	M05494:116:000000000-JGWM8:1:1115:21387:15408	9.5
	IML3694	ADI-66175 HKU1 S	Total FAD	M05494:116:000000000-JGWM8:1:1117:4660:19299	8.2
	IML3694	ADI-66175 HKU1 S	Total FAD	M05494:116:000000000-JGWM8:1:1109:21649:16313	7.5
	IML3694	ADI-66175 HKU1 S	Total FAD	M05494:116:000000000-JGWM8:1:1112:7939:19243	10.5
	IML3694	ADI-66175 HKU1 S	Total FAD	M05494:116:000000000-JGWM8:1:1106:14541:4544	7.1
	IML3694	ADI-66175 HKU1 S	Total FAD	M05494:116:000000000-JGWM8:1:1117:20913:12469	7.1
	IML3694	ADI-66175 HKU1 S	Total FAD	M05494:116:000000000-JGWM8:1:2117:17942:15578	5.8
	IML3694	ADI-66175 HKU1 S	Total FAD	M05494:116:000000000-JGWM8:1:1102:13997:13066	5.8
	IML3694	ADI-66175 HKU1 S	Total FAD	consensus11	6.5
	IML3694	ADI-66175 HKU1 S	Total FAD	M05494:116:000000000-JGWM8:1:2116:25838:4869	5.4
	IML3694	ADI-66175 HKU1 S	Total FAD	M05494:116:000000000-JGWM8:1:2105:5629:19596	6.8
	IML3694	ADI-66175 HKU1 S	Total FAD	M05494:116:000000000-JGWM8:1:1111:9774:3980	8.5
	IML3694	ADI-66175 HKU1 S	Total FAD	M05494:116:000000000-JGWM8:1:2103:19045:4962	6.5
	IML3694	ADI-66175 HKU1 S	Total FAD	M05494:116:000000000-JGWM8:1:2111:5011:17561	9.2
	IML3694	ADI-66175 HKU1 S	Total FAD	M05494:116:000000000-JGWM8:1:2109:22237:10549	7.9
	IML3694	ADI-66175 HKU1 S	Total FAD	M05494:116:000000000-JGWM8:1:1105:12543:6459	8.8
	IML3694	ADI-66175 HKU1 S	Total FAD	M05494:116:000000000-JGWM8:1:1107:23257:15973	6.1
	IML3694	ADI-66175 HKU1 S	Total FAD	M05494:116:000000000-JGWM8:1:2109:27075:16836	9.2
	IML3694	ADI-66175 HKU1 S	Total FAD	M05494:116:000000000-JGWM8:1:1118:11043:14452	9.9
	IML3694	ADI-66175 HKU1 S	Total FAD	M05494:116:000000000-JGWM8:1:1107:18992:7174	7.5
	IML3694	ADI-66175 HKU1 S	Total FAD	M05494:116:000000000-JGWM8:1:1110:17742:24615	9.5
	IML3694	ADI-66175 HKU1 S	Total FAD	M05494:116:000000000-JGWM8:1:2105:20139:6227	5.1
	IML3694	ADI-66175 HKU1 S	Total FAD	M05494:116:000000000-JGWM8:1:1108:7991:4862	9.2
	IML3694	ADI-66175 HKU1 S	Total FAD	M05494:116:000000000-JGWM8:1:2109:6200:8826	8.5
	IML3694	ADI-66175 HKU1 S	Total FAD	M05494:116:000000000-JGWM8:1:1119:13770:5962	8.8
	IML3694	ADI-66175 HKU1 S	Total FAD	M05494:116:000000000-JGWM8:1:1109:17443:17042	9.9
	IML3694	ADI-66175 HKU1 S	Total FAD	M05494:116:000000000-JGWM8:1:2101:14926:16627	9.2
	IML3694	ADI-66175 HKU1 S	Total FAD	M05494:116:000000000-JGWM8:1:1104:14434:22777	9.2
	IML3694	ADI-66175 HKU1 S	Total FAD	M05494:116:000000000-JGWM8:1:2116:28004:12986	8.2
	IML3694	ADI-66175 HKU1 S	Total FAD	M05494:116:000000000-JGWM8:1:2112:10385:11644	1.7
	IML3694	ADI-66175 HKU1 S	Total FAD	M05494:116:000000000-JGWM8:1:2103:20205:12832	4.8
	IML3694	ADI-66175 HKU1 S	Total FAD	M05494:116:000000000-JGWM8:1:2117:14329:10556	9.5
	IML3694	ADI-66175 HKU1 S	Total FAD	M05494:116:000000000-JGWM8:1:2113:8480:20005	8.8
	IML3694	ADI-66175 HKU1 S	Total FAD	M05494:116:000000000-JGWM8:1:2109:13721:6212	6.8
	IML3694	ADI-66175 HKU1 S	Total FAD	M05494:116:000000000-JGWM8:1:2115:23512:2942	9.5
	IML3694	ADI-66175 HKU1 S	Total FAD	M05494:116:000000000-JGWM8:1:1113:24162:8527	8.5
	IML3694	ADI-66175 HKU1 S	Total FAD	M05494:116:000000000-JGWM8:1:2117:13325:3495	5.8
	IML3694	ADI-66175 HKU1 S	Total FAD	M05494:116:000000000-JGWM8:1:2101:14015:9033	7.5
	IML3694	ADI-66175 HKU1 S	Total FAD	M05494:116:000000000-JGWM8:1:1106:8102:16806	6.1
	IML3694	ADI-66175 HKU1 S	Total FAD	M05494:116:000000000-JGWM8:1:1101:12551:21427	8.8
	IML3694	ADI-66175 HKU1 S	Total FAD	M05494:116:000000000-JGWM8:1:1103:12035:8029	3.1
	IML3694	ADI-66175 HKU1 S	Total FAD	M05494:116:000000000-JGWM8:1:1101:18239:23331	7.8
	IML3694	ADI-66175 HKU1 S	Total FAD	M05494:116:000000000-JGWM8:1:2109:22561:4565	8.8
	IML3694	ADI-66175 HKU1 S	Total FAD	M05494:116:000000000-JGWM8:1:1106:18948:24071	6.1
	IML3694	ADI-66175 HKU1 S	Total FAD	M05494:116:000000000-JGWM8:1:1115:16012:22953	8.2
	IML3694	ADI-66175 HKU1 S	Total FAD	M05494:116:000000000-JGWM8:1:2109:10635:20832	7.9
	IML3694	ADI-66175 HKU1 S	Total FAD	M05494:116:000000000-JGWM8:1:1112:18715:14033	7.8
	IML3694	ADI-66175 HKU1 S	Total FAD	M05494:116:000000000-JGWM8:1:1110:10090:14076	6.2
	IML3694	ADI-66175 HKU1 S	Total FAD	M05494:116:000000000-JGWM8:1:1105:14819:8671	5.8
	IML3694	ADI-66175 HKU1 S	Total FAD	M05494:116:000000000-JGWM8:1:1108:15101:15820	9.5
	IML3694	ADI-66175 HKU1 S	Total FAD	M05494:116:000000000-JGWM8:1:1112:6285:17632	6.8
	IML3694	ADI-66175 HKU1 S	Total FAD	M05494:116:000000000-JGWM8:1:1102:15317:18092	6.5
	IML3694	ADI-66175 HKU1 S	Total FAD	M05494:116:000000000-JGWM8:1:1112:9305:16446	3.7
	IML3694	ADI-66175 HKU1 S	Total FAD	M05494:116:000000000-JGWM8:1:2101:9180:17521	8.5
	IML3694	ADI-66175 HKU1 S	Total FAD	M05494:116:000000000-JGWM8:1:1110:9968:19815	8.8
	IML3694	ADI-66175 HKU1 S	Total FAD	M05494:116:000000000-JGWM8:1:2113:22982:21510	7.8
	IML3694	ADI-66175 HKU1 S	Total FAD	M05494:116:000000000-JGWM8:1:1107:2779:13673	7.5
	IML3694	ADI-66175 HKU1 S	Total FAD	M05494:116:000000000-JGWM8:1:1104:18290:11077	9.5
	IML3694	ADI-66175 HKU1 S	Total FAD	M05494:116:000000000-JGWM8:1:2106:8203:17894	7.5
	IML3694	ADI-66175 HKU1 S	Total FAD	M05494:116:000000000-JGWM8:1:1104:3521:7861	8.5
	IML3694	ADI-66175 HKU1 S	Total FAD	M05494:116:000000000-JGWM8:1:2112:17746:11301	7.8
	IML3694	ADI-66175 HKU1 S	Total FAD	M05494:116:000000000-JGWM8:1:2119:12766:23569	7.2
	IML3694	ADI-66175 HKU1 S	Total FAD	M05494:116:000000000-JGWM8:1:1118:20321:2615	8.2
	IML3694	ADI-66175 HKU1 S	Total FAD	M05494:116:000000000-JGWM8:1:2109:7171:17302	8.8
	IML3694	ADI-66175 HKU1 S	Total FAD	M05494:116:000000000-JGWM8:1:1107:14803:16832	4.4
	IML3694	ADI-66175 HKU1 S	Total FAD	M05494:116:000000000-JGWM8:1:1113:10385:12946	7.8
	IML3694	ADI-66175 HKU1 S	Total FAD	M05494:116:000000000-JGWM8:1:2111:20114:5543	2.7
	IML3694	ADI-66175 HKU1 S	Total FAD	M05494:116:000000000-JGWM8:1:1102:6530:21086	9.5
	IML3694	ADI-66175 HKU1 S	Total FAD	M05494:116:000000000-JGWM8:1:2111:10081:14768	7.5
	IML3694	ADI-66175 HKU1 S	Total FAD	M05494:116:000000000-JGWM8:1:2108:26054:8342	7.1
	IML3694	ADI-66175 HKU1 S	Total FAD	M05494:116:000000000-JGWM8:1:2108:3929:17473	5.8
	IML3694	ADI-66175 HKU1 S	Total FAD	M05494:116:000000000-JGWM8:1:1117:15525:21550	8.8
	IML3694	ADI-66175 HKU1 S	Total FAD	M05494:116:000000000-JGWM8:1:2113:23274:18385	9.2
	IML3694	ADI-66175 HKU1 S	Total FAD	M05494:116:000000000-JGWM8:1:1107:27978:12790	8.5
	IML3694	ADI-66175 HKU1 S	Total FAD	M05494:116:000000000-JGWM8:1:1108:18295:9753	9.5
	IML3694	ADI-66175 HKU1 S	Total FAD	M05494:116:000000000-JGWM8:1:1117:10045:7698	6.1
	IML3694	ADI-66175 HKU1 S	Total FAD	M05494:116:000000000-JGWM8:1:2102:18603:7731	1.7
	IML3694	ADI-66175 HKU1 S	Total FAD	M05494:116:000000000-JGWM8:1:2105:17439:2861	6.5
	IML3694	ADI-66175 HKU1 S	Total FAD	M05494:116:000000000-JGWM8:1:2105:11495:11372	5.8
	IML3694	ADI-66175 HKU1 S	Total FAD	M05494:116:000000000-JGWM8:1:1112:23029:9372	5.1
	IML3694	ADI-66175 HKU1 S	Total FAD	M05494:116:000000000-JGWM8:1:2114:8704:17873	9.9
	IML3694	ADI-66175 HKU1 S	Total FAD	M05494:116:000000000-JGWM8:1:2107:10886:18852	5.4
	IML3694	ADI-66175 HKU1 S	Total FAD	M05494:116:000000000-JGWM8:1:2113:23805:7581	7.5
	IML3694	ADI-66175 HKU1 S	Total FAD	M05494:116:000000000-JGWM8:1:1107:10267:15613	7.5
	IML3694	ADI-66175 HKU1 S	Total FAD	M05494:116:000000000-JGWM8:1:2101:9519:23639	9.5
	IML3694	ADI-66175 HKU1 S	Total FAD	M05494:116:000000000-JGWM8:1:1113:16826:3245	6.5
	IML3694	ADI-66175 HKU1 S	Total FAD	M05494:116:000000000-JGWM8:1:2118:27167:8640	8.5
	IML3694	ADI-66175 HKU1 S	Total FAD	M05494:116:000000000-JGWM8:1:2115:24189:12293	7.5
	IML3694	ADI-66175 HKU1 S	Total FAD	M05494:116:000000000-JGWM8:1:1116:19299:22035	7.5
	IML3694	ADI-66175 HKU1 S	Total FAD	M05494:116:000000000-JGWM8:1:2114:21538:11044	8.8
	IML3694	ADI-66175 HKU1 S	Total FAD	M05494:116:000000000-JGWM8:1:1110:11593:3949	4.4
	IML3694	ADI-66175 HKU1 S	Total FAD	M05494:116:000000000-JGWM8:1:2115:7111:22383	7.5
	IML3694	ADI-66175 HKU1 S	Total FAD	M05494:116:000000000-JGWM8:1:1109:7616:16343	7.8
	IML3694	ADI-66175 HKU1 S	Total FAD	M05494:116:000000000-JGWM8:1:2117:15017:16639	8.5
	IML3694	ADI-66175 HKU1 S	Total FAD	M05494:116:000000000-JGWM8:1:2101:10261:6443	6.1
	IML3694	ADI-66175 HKU1 S	Total FAD	M05494:116:000000000-JGWM8:1:2105:21395:15561	6.8
	IML3694	ADI-66175 HKU1 S	Total FAD	M05494:116:000000000-JGWM8:1:1101:14710:7298	10.5
	IML3694	ADI-66175 HKU1 S	Total FAD	M05494:116:000000000-JGWM8:1:1114:9217:10548	8.8
	IML3694	ADI-66175 HKU1 S	Total FAD	M05494:116:000000000-JGWM8:1:1115:25122:4880	6.8
	IML3694	ADI-66175 HKU1 S	Total FAD	M05494:116:000000000-JGWM8:1:2115:10989:24222	5.1
	IML3694	ADI-66175 HKU1 S	Total FAD	M05494:116:000000000-JGWM8:1:1101:8186:8457	4.4
	IML3694	ADI-66175 HKU1 S	Total FAD	M05494:116:000000000-JGWM8:1:2118:13469:15938	2.7
	IML3694	ADI-66175 HKU1 S	Total FAD	M05494:116:000000000-JGWM8:1:1117:27384:15208	8.2
	IML3694	ADI-66175 HKU1 S	Total FAD	M05494:116:000000000-JGWM8:1:1101:20181:5947	4.4
	IML3694	ADI-66175 HKU1 S	Total FAD	M05494:116:000000000-JGWM8:1:1117:23432:10380	3.7
	IML3694	ADI-66175 HKU1 S	Total FAD	M05494:116:000000000-JGWM8:1:2116:15460:20119	5.4
	IML3694	ADI-66175 HKU1 S	Total FAD	M05494:116:000000000-JGWM8:1:1116:7920:9920	7.5
	IML3694	ADI-66175 HKU1 S	Total FAD	M05494:116:000000000-JGWM8:1:1113:5629:17534	7.5
	IML3694	ADI-66175 HKU1 S	Total FAD	M05494:116:000000000-JGWM8:1:2115:15676:5931	6.5
	IML3694	ADI-66175 HKU1 S	Total FAD	M05494:116:000000000-JGWM8:1:1111:21751:19286	8.5
	IML3694	ADI-66175 HKU1 S	Total FAD	M05494:116:000000000-JGWM8:1:2113:18992:13563	7.8
	IML3694	ADI-66175 HKU1 S	Total FAD	M05494:116:000000000-JGWM8:1:1107:13001:3640	7.5
	IML3694	ADI-66175 HKU1 S	Total FAD	M05494:116:000000000-JGWM8:1:2119:7721:20496	5.8
	IML3694	ADI-66175 HKU1 S	Total FAD	M05494:116:000000000-JGWM8:1:1117:7194:16253	6.8
	IML3694	ADI-66175 HKU1 S	Total FAD	M05494:116:000000000-JGWM8:1:2106:20774:4723	7.1
	IML3694	ADI-66175 HKU1 S	Total FAD	M05494:116:000000000-JGWM8:1:1114:7717:8547	9.5
	IML3694	ADI-66175 HKU1 S	Total FAD	M05494:116:000000000-JGWM8:1:1102:8928:14472	4.1
	IML3694	ADI-66175 HKU1 S	Total FAD	M05494:116:000000000-JGWM8:1:1116:24446:13051	8.9
	IML3694	ADI-66175 HKU1 S	Total FAD	M05494:116:000000000-JGWM8:1:1114:18792:13709	7.8
	IML3694	ADI-66175 HKU1 S	Total FAD	M05494:116:000000000-JGWM8:1:2106:14558:7551	9.5
	IML3694	ADI-66175 HKU1 S	Total FAD	M05494:116:000000000-JGWM8:1:1111:15099:13362	9.5
	IML3694	ADI-66175 HKU1 S	Total FAD	M05494:116:000000000-JGWM8:1:1115:25117:13615	8.2
	IML3694	ADI-66175 HKU1 S	Total FAD	M05494:116:000000000-JGWM8:1:1112:12156:12397	8.2
	IML3694	ADI-66175 HKU1 S	Total FAD	M05494:116:000000000-JGWM8:1:1103:5039:16079	3.7
	IML3694	ADI-66175 HKU1 S	Total FAD	M05494:116:000000000-JGWM8:1:1109:15211:24902	9.5
	IML3694	ADI-66175 HKU1 S	Total FAD	M05494:116:000000000-JGWM8:1:1110:16391:5854	4.8
	IML3694	ADI-66175 HKU1 S	Total FAD	M05494:116:000000000-JGWM8:1:2111:16932:22077	6.2
	IML3694	ADI-66175 HKU1 S	Total FAD	M05494:116:000000000-JGWM8:1:1119:21799:22827	4.5
	IML3694	ADI-66175 HKU1 S	Total FAD	M05494:116:000000000-JGWM8:1:2118:5639:13395	7.9
	IML3694	ADI-66175 HKU1 S	Total FAD	M05494:116:000000000-JGWM8:1:1108:23334:14521	5.4
	IML3694	ADI-66175 HKU1 S	Total FAD	M05494:116:000000000-JGWM8:1:2115:4794:17221	8.8
	IML3694	ADI-66175 HKU1 S	Total FAD	M05494:116:000000000-JGWM8:1:1117:12820:13021	6.2
	IML3694	ADI-66175 HKU1 S	Total FAD	M05494:116:000000000-JGWM8:1:1119:10488:14088	5.4
	IML3694	ADI-66175 HKU1 S	Total FAD	M05494:116:000000000-JGWM8:1:1104:11835:20626	6.1
	IML3694	ADI-66175 HKU1 S	Total FAD	M05494:116:000000000-JGWM8:1:1107:12284:11936	9.2
	IML3694	ADI-66175 HKU1 S	Total FAD	M05494:116:000000000-JGWM8:1:2118:1848:13312	6.1
	IML3694	ADI-66175 HKU1 S	Total FAD	M05494:116:000000000-JGWM8:1:2111:6437:6059	8.5
	IML3694	ADI-66175 HKU1 S	Total FAD	M05494:116:000000000-JGWM8:1:2101:21093:21444	8.6
	IML3694	ADI-66175 HKU1 S	Total FAD	M05494:116:000000000-JGWM8:1:1111:7767:13306	7.1
	IML3694	ADI-66175 HKU1 S	Total FAD	M05494:116:000000000-JGWM8:1:1111:24958:9192	7.8
	IML3694	ADI-66175 HKU1 S	Total FAD	consensus660	5.5
	IML3694	ADI-66175 HKU1 S	Total FAD	M05494:116:000000000-JGWM8:1:1102:13700:5062	8.5
	IML3694	ADI-66175 HKU1 S	Total FAD	M05494:116:000000000-JGWM8:1:1118:27226:16524	6.8
	IML3694	ADI-66175 HKU1 S	Total FAD	M05494:116:000000000-JGWM8:1:2103:17826:20054	0.7
	IML3694	ADI-66175 HKU1 S	Total FAD	M05494:116:000000000-JGWM8:1:1108:15359:13487	5.8
	IML3694	ADI-66175 HKU1 S	Total FAD	M05494:116:000000000-JGWM8:1:2117:17299:18790	8.8
	IML3694	ADI-66175 HKU1 S	Total FAD	M05494:116:000000000-JGWM8:1:1113:29200:16784	8.5
	IML3694	ADI-66175 HKU1 S	Total FAD	M05494:116:000000000-JGWM8:1:2108:11278:6076	8.2
	IML3694	ADI-66175 HKU1 S	Total FAD	M05494:116:000000000-JGWM8:1:1115:19374:7431	20.7
	IML3694	ADI-66175 HKU1 S	Total FAD	M05494:116:000000000-JGWM8:1:2106:6277:23141	8.8
	IML3694	ADI-66175 HKU1 S	Total FAD	M05494:116:000000000-JGWM8:1:1115:16890:23273	10.5
	IML3694	ADI-66175 HKU1 S	Total FAD	M05494:116:000000000-JGWM8:1:1113:16343:12698	3.1
	IML3694	ADI-66175 HKU1 S	Total FAD	M05494:116:000000000-JGWM8:1:1113:9792:11632	7.8
	IML3694	ADI-66175 HKU1 S	Total FAD	M05494:116:000000000-JGWM8:1:2106:13804:21630	7.1
	IML3694	ADI-66175 HKU1 S	Total FAD	M05494:116:000000000-JGWM8:1:2102:13642:3960	7.8
	IML3694	ADI-66175 HKU1 S	Total FAD	M05494:116:000000000-JGWM8:1:2110:20793:21625	6.8
	IML3694	ADI-66175 HKU1 S	Total FAD	M05494:116:000000000-JGWM8:1:1110:25444:11247	6.5
	IML3694	ADI-66175 HKU1 S	Total FAD	M05494:116:000000000-JGWM8:1:1110:18454:8816	9.2
	IML3694	ADI-66175 HKU1 S	Total FAD	M05494:116:000000000-JGWM8:1:2104:26838:16579	9.2
	IML3694	ADI-66175 HKU1 S	Total FAD	M05494:116:000000000-JGWM8:1:2103:16809:18906	3.4
	IML3694	ADI-66175 HKU1 S	Total FAD	M05494:116:000000000-JGWM8:1:2108:5737:7077	9.2
	IML3694	ADI-66175 HKU1 S	Total FAD	M05494:116:000000000-JGWM8:1:2116:13650:7796	0.3
	IML3694	ADI-66175 HKU1 S	Total FAD	M05494:116:000000000-JGWM8:1:1116:12575:16632	2.7
	IML3694	ADI-66175 HKU1 S	Total FAD	M05494:116:000000000-JGWM8:1:2112:13675:3867	8.5
	IML3694	ADI-66175 HKU1 S	Total FAD	M05494:116:000000000-JGWM8:1:2106:8306:11864	9.9
	IML3694	ADI-66175 HKU1 S	Total FAD	M05494:116:000000000-JGWM8:1:1105:23029:8224	9.2
	IML3694	ADI-66175 HKU1 S	Total FAD	M05494:116:000000000-JGWM8:1:2108:22887:15681	6.5
	IML3694	ADI-66175 HKU1 S	Total FAD	M05494:116:000000000-JGWM8:1:2105:2375:17242	5.4
	IML3694	ADI-66175 HKU1 S	Total FAD	M05494:116:000000000-JGWM8:1:1113:13731:14925	7.1
	IML3694	ADI-66175 HKU1 S	Total FAD	M05494:116:000000000-JGWM8:1:1109:21477:12826	6.8
	IML3694	ADI-66175 HKU1 S	Total FAD	M05494:116:000000000-JGWM8:1:1109:21727:23017	9.2
	IML3694	ADI-66175 HKU1 S	Total FAD	M05494:116:000000000-JGWM8:1:2112:13946:6687	3.1
	IML3694	ADI-66175 HKU1 S	Total FAD	M05494:116:000000000-JGWM8:1:1101:14563:17136	8.8
	IML3694	ADI-66175 HKU1 S	Total FAD	M05494:116:000000000-JGWM8:1:2118:12547:13609	5.1
	IML3694	ADI-66175 HKU1 S	Total FAD	M05494:116:000000000-JGWM8:1:1118:14902:9249	8.2
	IML3694	ADI-66175 HKU1 S	Total FAD	M05494:116:000000000-JGWM8:1:2115:24668:23480	6.1
	IML3694	ADI-66175 HKU1 S	Total FAD	M05494:116:000000000-JGWM8:1:1111:7403:12949	4.8
	IML3694	ADI-66175 HKU1 S	Total FAD	M05494:116:000000000-JGWM8:1:1105:17159:21655	8.5
	IML3694	ADI-66175 HKU1 S	Total FAD	M05494:116:000000000-JGWM8:1:2104:25496:20930	5.1
	IML3694	ADI-66175 HKU1 S	Total FAD	M05494:116:000000000-JGWM8:1:1113:19231:21983	5.1
	IML3694	ADI-66175 HKU1 S	Total FAD	M05494:116:000000000-JGWM8:1:1110:22178:7889	6.1
	IML3694	ADI-66175 HKU1 S	Total FAD	M05494:116:000000000-JGWM8:1:1103:20174:17205	6.8
	IML3694	ADI-66175 HKU1 S	Total FAD	M05494:116:000000000-JGWM8:1:2104:14355:1967	7.5
	IML3694	ADI-66175 HKU1 S	Total FAD	M05494:116:000000000-JGWM8:1:1119:21809:7877	8.2
	IML3694	ADI-66175 HKU1 S	Total FAD	M05494:116:000000000-JGWM8:1:1119:8916:18629	8.8
	IML3694	ADI-66175 HKU1 S	Total FAD	M05494:116:000000000-JGWM8:1:1116:7498:11522	5.4
	IML3694	ADI-66175 HKU1 S	Total FAD	M05494:116:000000000-JGWM8:1:2103:20986:13383	8.8
	IML3694	ADI-66175 HKU1 S	Total FAD	M05494:116:000000000-JGWM8:1:2117:10579:12833	7.1
	IML3694	ADI-66175 HKU1 S	Total FAD	M05494:116:000000000-JGWM8:1:1103:11907:20313	9.2
	IML3694	ADI-66175 HKU1 S	Total FAD	M05494:116:000000000-JGWM8:1:2111:20312:23345	7.8
	IML3694	ADI-66175 HKU1 S	Total FAD	M05494:116:000000000-JGWM8:1:1108:21399:4806	8.5
	IML3694	ADI-66175 HKU1 S	Total FAD	M05494:116:000000000-JGWM8:1:2106:15132:19448	0
	IML3694	ADI-66175 HKU1 S	Total FAD	M05494:116:000000000-JGWM8:1:2101:18438:20693	9.2
	IML3694	ADI-66175 HKU1 S	Total FAD	M05494:116:000000000-JGWM8:1:1105:17978:17663	3.8
	IML3694	ADI-66175 HKU1 S	Total FAD	M05494:116:000000000-JGWM8:1:2119:10068:15671	0
	IML3694	ADI-66175 HKU1 S	Total FAD	M05494:116:000000000-JGWM8:1:1106:21906:18996	3.1
	IML3694	ADI-66175 HKU1 S	Total FAD	M05494:116:000000000-JGWM8:1:1108:15650:25056	3.8
	IML3694	ADI-66175 HKU1 S	Total FAD	M05494:116:000000000-JGWM8:1:1103:2925:8817	9.5
	IML3694	ADI-66175 HKU1 S	Total FAD	M05494:116:000000000-JGWM8:1:2109:13996:21014	7.5
	IML3694	ADI-66175 HKU1 S	Total FAD	M05494:116:000000000-JGWM8:1:1103:12842:5022	10.5
	IML3694	ADI-66175 HKU1 S	Total FAD	M05494:116:000000000-JGWM8:1:1118:12630:15282	3.1
	IML3694	ADI-66175 HKU1 S	Total FAD	M05494:116:000000000-JGWM8:1:1104:5180:15375	4.1
	IML3694	ADI-66175 HKU1 S	Total FAD	M05494:116:000000000-JGWM8:1:1113:25853:16730	8.8
	IML3694	ADI-66175 HKU1 S	Total FAD	M05494:116:000000000-JGWM8:1:1105:5495:15952	5.1
	IML3694	ADI-66175 HKU1 S	Total FAD	M05494:116:000000000-JGWM8:1:2111:5324:8558	7.5
	IML3694	ADI-66175 HKU1 S	Total FAD	M05494:116:000000000-JGWM8:1:1113:17959:15494	8.5
	IML3694	ADI-66175 HKU1 S	Total FAD	M05494:116:000000000-JGWM8:1:2116:19905:23923	8.8
	IML3694	ADI-66175 HKU1 S	Total FAD	M05494:116:000000000-JGWM8:1:2114:21263:19360	9.5
	IML3694	ADI-66175 HKU1 S	Total FAD	M05494:116:000000000-JGWM8:1:2115:16916:15818	7.1
	IML3694	ADI-66175 HKU1 S	Total FAD	M05494:116:000000000-JGWM8:1:2118:27459:9848	6.8
	IML3694	ADI-66175 HKU1 S	Total FAD	M05494:116:000000000-JGWM8:1:1115:24663:12195	8.2
	IML3694	ADI-66175 HKU1 S	Total FAD	M05494:116:000000000-JGWM8:1:1111:8649:2507	6.8
	IML3694	ADI-66175 HKU1 S	Total FAD	M05494:116:000000000-JGWM8:1:1106:19636:21797	9.2
	IML3694	ADI-66175 HKU1 S	Total FAD	M05494:116:000000000-JGWM8:1:1116:9444:21910	5.8
	IML3694	ADI-66175 HKU1 S	Total FAD	M05494:116:000000000-JGWM8:1:2112:14065:15423	7.8
	IML3694	ADI-66175 HKU1 S	Total FAD	M05494:116:000000000-JGWM8:1:2105:15155:13163	8.8
	IML3694	ADI-66175 HKU1 S	Total FAD	M05494:116:000000000-JGWM8:1:2102:9843:13276	7.5
	IML3694	ADI-66175 HKU1 S	Total FAD	M05494:116:000000000-JGWM8:1:1107:12967:3073	4.8
	IML3694	ADI-66175 HKU1 S	Total FAD	M05494:116:000000000-JGWM8:1:2103:4439:4986	8.9
	IML3694	ADI-66175 HKU1 S	Total FAD	M05494:116:000000000-JGWM8:1:1118:9258:14349	4.8
	IML3694	ADI-66175 HKU1 S	Total FAD	M05494:116:000000000-JGWM8:1:2109:14040:17124	6.8
	IML3694	ADI-66175 HKU1 S	Total FAD	M05494:116:000000000-JGWM8:1:2119:28360:11173	6.1
	IML3694	ADI-66175 HKU1 S	Total FAD	M05494:116:000000000-JGWM8:1:2112:16052:12123	8.8
	IML3694	ADI-66175 HKU1 S	Total FAD	M05494:116:000000000-JGWM8:1:2108:17291:20660	3.7
	IML3694	ADI-66175 HKU1 S	Total FAD	M05494:116:000000000-JGWM8:1:2115:5817:4028	1.7
	IML3694	ADI-66175 HKU1 S	Total FAD	M05494:116:000000000-JGWM8:1:2109:23885:5626	6.8
	IML3694	ADI-66175 HKU1 S	Total FAD	M05494:116:000000000-JGWM8:1:2102:26033:16758	8.5
	IML3694	ADI-66175 HKU1 S	Total FAD	M05494:116:000000000-JGWM8:1:2102:5954:14569	8.5
	IML3694	ADI-66175 HKU1 S	Total FAD	M05494:116:000000000-JGWM8:1:2117:15405:21699	8.2
	IML3694	ADI-66175 HKU1 S	Total FAD	M05494:116:000000000-JGWM8:1:2106:3282:7121	7.8
	IML3694	ADI-66175 HKU1 S	Total FAD	M05494:116:000000000-JGWM8:1:2101:26010:7267	6.1
	IML3694	ADI-66175 HKU1 S	Total FAD	M05494:116:000000000-JGWM8:1:1119:3124:8443	6.8
	IML3694	ADI-66175 HKU1 S	Total FAD	M05494:116:000000000-JGWM8:1:2112:12346:11743	9.5
	IML3694	ADI-66175 HKU1 S	Total FAD	M05494:116:000000000-JGWM8:1:1114:24150:14638	9.5
	IML3694	ADI-66175 HKU1 S	Total FAD	M05494:116:000000000-JGWM8:1:1104:7245:17580	5.4
	IML3694	ADI-66175 HKU1 S	Total FAD	M05494:116:000000000-JGWM8:1:2104:15581:4102	6.8
	IML3694	ADI-66175 HKU1 S	Total FAD	M05494:116:000000000-JGWM8:1:2110:17632:18771	8.2
	IML3694	ADI-66175 HKU1 S	Total FAD	M05494:116:000000000-JGWM8:1:1112:22582:9299	8.5
	IML3694	ADI-66175 HKU1 S	Total FAD	M05494:116:000000000-JGWM8:1:1119:23382:8820	7.8
	IML3694	ADI-66175 HKU1 S	Total FAD	M05494:116:000000000-JGWM8:1:2110:20960:18472	8.8
	IML3694	ADI-66175 HKU1 S	Total FAD	M05494:116:000000000-JGWM8:1:1112:9480:2779	8.5
	IML3694	ADI-66175 HKU1 S	Total FAD	M05494:116:000000000-JGWM8:1:1104:14202:10689	8.5
	IML3694	ADI-66175 HKU1 S	Total FAD	M05494:116:000000000-JGWM8:1:2103:5185:14279	8.8
	IML3694	ADI-66175 HKU1 S	Total FAD	M05494:116:000000000-JGWM8:1:2118:13644:3069	7.2
	IML3694	ADI-66175 HKU1 S	Total FAD	M05494:116:000000000-JGWM8:1:1102:23986:8065	5.8
	IML3694	ADI-66175 HKU1 S	Total FAD	M05494:116:000000000-JGWM8:1:2113:26012:10371	8.2
	IML3694	ADI-66175 HKU1 S	Total FAD	M05494:116:000000000-JGWM8:1:2103:9810:9645	7.5
	IML3694	ADI-66175 HKU1 S	Total FAD	M05494:116:000000000-JGWM8:1:2116:5663:16277	7.1
	IML3694	ADI-66175 HKU1 S	Total FAD	M05494:116:000000000-JGWM8:1:1109:13691:15421	9.5
	IML3694	ADI-66175 HKU1 S	Total FAD	M05494:116:000000000-JGWM8:1:2105:20160:24689	12.3
	IML3694	ADI-66175 HKU1 S	Total FAD	M05494:116:000000000-JGWM8:1:1115:9678:21024	9.5
	IML3694	ADI-66175 HKU1 S	Total FAD	M05494:116:000000000-JGWM8:1:1115:21642:7391	5.8
	IML3694	ADI-66175 HKU1 S	Total FAD	M05494:116:000000000-JGWM8:1:1117:12896:21207	10.5
	IML3694	ADI-66175 HKU1 S	Total FAD	M05494:116:000000000-JGWM8:1:2103:7228:2225	4.8
	IML3694	ADI-66175 HKU1 S	Total FAD	M05494:116:000000000-JGWM8:1:1116:21640:2386	7.5
	IML3694	ADI-66175 HKU1 S	Total FAD	M05494:116:000000000-JGWM8:1:1116:3052:10689	5.1
	IML3694	ADI-66175 HKU1 S	Total FAD	M05494:116:000000000-JGWM8:1:2109:14183:14618	1.7
	IML3694	ADI-66175 HKU1 S	Total FAD	M05494:116:000000000-JGWM8:1:2105:9135:17893	8.8
	IML3694	ADI-66175 HKU1 S	Total FAD	M05494:116:000000000-JGWM8:1:2111:22786:6800	4.8
	IML3694	ADI-66175 HKU1 S	Total FAD	M05494:116:000000000-JGWM8:1:1101:9808:21857	6.8
	IML3694	ADI-66175 HKU1 S	Total FAD	M05494:116:000000000-JGWM8:1:1114:9535:23740	5.8
	IML3694	ADI-66175 HKU1 S	Total FAD	M05494:116:000000000-JGWM8:1:2116:23640:7040	7.8
	IML3694	ADI-66175 HKU1 S	Total FAD	M05494:116:000000000-JGWM8:1:1105:15664:4035	5.1
	IML3694	ADI-66175 HKU1 S	Total FAD	M05494:116:000000000-JGWM8:1:1104:6151:17031	6.5
	IML3694	ADI-66175 HKU1 S	Total FAD	M05494:116:000000000-JGWM8:1:1114:25454:6693	9.2
	IML3694	ADI-66175 HKU1 S	Total FAD	M05494:116:000000000-JGWM8:1:1114:21168:10140	8.5
	IML3694	ADI-66175 HKU1 S	Total FAD	M05494:116:000000000-JGWM8:1:2108:9498:11124	5.4
	IML3694	ADI-66175 HKU1 S	Total FAD	M05494:116:000000000-JGWM8:1:2112:19693:13940	8.2
	IML3694	ADI-66175 HKU1 S	Total FAD	M05494:116:000000000-JGWM8:1:2118:23384:5186	6.1
	IML3694	ADI-66175 HKU1 S	Total FAD	M05494:116:000000000-JGWM8:1:2106:10397:4820	6.2
	IML3694	ADI-66175 HKU1 S	Total FAD	M05494:116:000000000-JGWM8:1:2109:6337:21163	5.8
	IML3694	ADI-66175 HKU1 S	Total FAD	M05494:116:000000000-JGWM8:1:2113:17692:1966	5.4
	IML3694	ADI-66175 HKU1 S	Total FAD	M05494:116:000000000-JGWM8:1:1112:22831:8074	5.1
	IML3694	ADI-66175 HKU1 S	Total FAD	M05494:116:000000000-JGWM8:1:2115:15108:14243	5.8
	IML3694	ADI-66175 HKU1 S	Total FAD	M05494:116:000000000-JGWM8:1:2110:24720:16914	8.5
	IML3694	ADI-66175 HKU1 S	Total FAD	M05494:116:000000000-JGWM8:1:2113:21832:5525	4.8
	IML3694	ADI-66175 HKU1 S	Total FAD	M05494:116:000000000-JGWM8:1:2108:21551:17314	7.5
	IML3694	ADI-66175 HKU1 S	Total FAD	M05494:116:000000000-JGWM8:1:1104:15776:18589	8.2
	IML3694	ADI-66175 HKU1 S	Total FAD	M05494:116:000000000-JGWM8:1:1119:11056:14598	6.8
	IML3694	ADI-66175 HKU1 S	Total FAD	M05494:116:000000000-JGWM8:1:1115:15659:17600	6.8
	IML3694	ADI-66175 HKU1 S	Total FAD	M05494:116:000000000-JGWM8:1:2115:5484:11844	6.1
	IML3694	ADI-66175 HKU1 S	Total FAD	M05494:116:000000000-JGWM8:1:1104:13020:8268	4.8
	IML3694	ADI-66175 HKU1 S	Total FAD	M05494:116:000000000-JGWM8:1:2109:22385:8662	8.5
	IML3694	ADI-66175 HKU1 S	Total FAD	M05494:116:000000000-JGWM8:1:1105:12306:4781	5.1
	IML3694	ADI-66175 HKU1 S	Total FAD	M05494:116:000000000-JGWM8:1:2112:3353:15815	6.8
	IML3694	ADI-66175 HKU1 S	Total FAD	M05494:116:000000000-JGWM8:1:1113:13202:2228	7.5
	IML3694	ADI-66175 HKU1 S	Total FAD	M05494:116:000000000-JGWM8:1:2102:7552:20815	5.8
	IML3694	ADI-66175 HKU1 S	Total FAD	M05494:116:000000000-JGWM8:1:1110:2965:16461	5.8
	IML3694	ADI-66175 HKU1 S	Total FAD	M05494:116:000000000-JGWM8:1:1118:21338:13043	9.2
	IML3694	ADI-66175 HKU1 S	Total FAD	M05494:116:000000000-JGWM8:1:1113:2387:16443	9.2
	IML3694	ADI-66175 HKU1 S	Total FAD	M05494:116:000000000-JGWM8:1:2116:24474:4591	7.5
	IML3694	ADI-66175 HKU1 S	Total FAD	M05494:116:000000000-JGWM8:1:2104:8207:24309	5.1
	IML3694	ADI-66175 HKU1 S	Total FAD	M05494:116:000000000-JGWM8:1:1111:25255:6292	9.3
	IML3694	ADI-66175 HKU1 S	Total FAD	M05494:116:000000000-JGWM8:1:2109:21550:17126	9.5
	IML3694	ADI-66175 HKU1 S	Total FAD	M05494:116:000000000-JGWM8:1:2118:17259:22317	3.4
	IML3694	ADI-66175 HKU1 S	Total FAD	M05494:116:000000000-JGWM8:1:1114:11947:5411	7.1
	IML3694	ADI-66175 HKU1 S	Total FAD	M05494:116:000000000-JGWM8:1:2117:16531:8379	8.2
	IML3694	ADI-66175 HKU1 S	Total FAD	M05494:116:000000000-JGWM8:1:1119:24984:19112	5.4
	IML3694	ADI-66175 HKU1 S	Total FAD	M05494:116:000000000-JGWM8:1:2117:3836:14289	5.5
	IML3694	ADI-66175 HKU1 S	Total FAD	M05494:116:000000000-JGWM8:1:1106:28506:13657	8.5
	IML3694	ADI-66175 HKU1 S	Total FAD	M05494:116:000000000-JGWM8:1:2101:17028:16537	8.5
	IML3694	ADI-66175 HKU1 S	Total FAD	M05494:116:000000000-JGWM8:1:1113:11636:7395	6.8
	IML3694	ADI-66175 HKU1 S	Total FAD	M05494:116:000000000-JGWM8:1:1105:8580:16530	7.1
	IML3694	ADI-66175 HKU1 S	Total FAD	M05494:116:000000000-JGWM8:1:1107:7343:4258	8.5
	IML3694	ADI-66175 HKU1 S	Total FAD	M05494:116:000000000-JGWM8:1:2111:23610:5983	5.1
	IML3694	ADI-66175 HKU1 S	Total FAD	M05494:116:000000000-JGWM8:1:1110:14464:7919	8.2
	IML3694	ADI-66175 HKU1 S	Total FAD	M05494:116:000000000-JGWM8:1:2112:25271:8568	4.1
	IML3694	ADI-66175 HKU1 S	Total FAD	M05494:116:000000000-JGWM8:1:1110:14418:15072	5.4
	IML3694	ADI-66175 HKU1 S	Total FAD	M05494:116:000000000-JGWM8:1:1109:10085:13385	7.1
	IML3694	ADI-66175 HKU1 S	Total FAD	M05494:116:000000000-JGWM8:1:1105:20861:8779	6.8
	IML3694	ADI-66175 HKU1 S	Total FAD	M05494:116:000000000-JGWM8:1:2101:7453:6492	4.1
	IML3694	ADI-66175 HKU1 S	Total FAD	M05494:116:000000000-JGWM8:1:2104:24941:18114	7.1
	IML3694	ADI-66175 HKU1 S	Total FAD	M05494:116:000000000-JGWM8:1:1103:20224:5175	5.4
	IML3694	ADI-66175 HKU1 S	Total FAD	M05494:116:000000000-JGWM8:1:1102:18544:11621	7.1
	IML3694	ADI-66175 HKU1 S	Total FAD	M05494:116:000000000-JGWM8:1:1101:5124:11789	9.5
	IML3694	ADI-66175 HKU1 S	Total FAD	M05494:116:000000000-JGWM8:1:1114:21779:15002	7.2
	IML3694	ADI-66175 HKU1 S	Total FAD	M05494:116:000000000-JGWM8:1:2112:9638:18574	12.1
	IML3694	ADI-66175 HKU1 S	Total FAD	M05494:116:000000000-JGWM8:1:1110:16506:14246	10.5
	IML3694	ADI-66175 HKU1 S	Total FAD	M05494:116:000000000-JGWM8:1:1113:17706:2065	8.2
	IML3694	ADI-66175 HKU1 S	Total FAD	M05494:116:000000000-JGWM8:1:1101:14550:13500	7.1
	IML3694	ADI-66175 HKU1 S	Total FAD	M05494:116:000000000-JGWM8:1:1105:18597:19470	4.8
	IML3694	ADI-66175 HKU1 S	Total FAD	M05494:116:000000000-JGWM8:1:1113:12781:13062	3.7
	IML3694	ADI-66175 HKU1 S	Total FAD	M05494:116:000000000-JGWM8:1:1104:14128:6878	6.8
	IML3694	ADI-66175 HKU1 S	Total FAD	M05494:116:000000000-JGWM8:1:1116:24613:20604	5.8
	IML3694	ADI-66175 HKU1 S	Total FAD	M05494:116:000000000-JGWM8:1:2112:10552:17646	7.1
	IML3694	ADI-66175 HKU1 S	Total FAD	M05494:116:000000000-JGWM8:1:2105:24474:8400	9.2
	IML3694	ADI-66175 HKU1 S	Total FAD	M05494:116:000000000-JGWM8:1:1107:24548:3913	8.9
	IML3694	ADI-66175 HKU1 S	Total FAD	M05494:116:000000000-JGWM8:1:1108:16365:23401	9.2
	IML3694	ADI-66175 HKU1 S	Total FAD	M05494:116:000000000-JGWM8:1:1109:13187:16741	6.1
	IML3694	ADI-66175 HKU1 S	Total FAD	M05494:116:000000000-JGWM8:1:1112:18540:24132	8.5
	IML3694	ADI-66175 HKU1 S	Total FAD	M05494:116:000000000-JGWM8:1:2109:20850:19966	7.5
	IML3694	ADI-66175 HKU1 S	Total FAD	M05494:116:000000000-JGWM8:1:1111:14562:8342	7.8
	IML3694	ADI-66175 HKU1 S	Total FAD	M05494:116:000000000-JGWM8:1:2115:26070:17956	5.4
	IML3694	ADI-66175 HKU1 S	Total FAD	M05494:116:000000000-JGWM8:1:1116:22149:5630	6.8
	IML3694	ADI-66175 HKU1 S	Total FAD	M05494:116:000000000-JGWM8:1:2107:16315:5000	7.8
	IML3694	ADI-66175 HKU1 S	Total FAD	M05494:116:000000000-JGWM8:1:1117:11982:7142	9.2
	IML3694	ADI-66175 HKU1 S	Total FAD	M05494:116:000000000-JGWM8:1:1104:10122:19134	9.2
	IML3694	ADI-66175 HKU1 S	Total FAD	M05494:116:000000000-JGWM8:1:1106:6271:5420	6.8
	IML3694	ADI-66175 HKU1 S	Total FAD	M05494:116:000000000-JGWM8:1:1119:10525:7525	8.2
	IML3694	ADI-66175 HKU1 S	Total FAD	M05494:116:000000000-JGWM8:1:1103:13486:12668	5.4
	IML3694	ADI-66175 HKU1 S	Total FAD	M05494:116:000000000-JGWM8:1:2103:21989:14520	7.8
	IML3694	ADI-66175 HKU1 S	Total FAD	M05494:116:000000000-JGWM8:1:1111:15659:23763	3.4
	IML3694	ADI-66175 HKU1 S	Total FAD	M05494:116:000000000-JGWM8:1:1119:18014:10644	6.2
	IML3694	ADI-66175 HKU1 S	Total FAD	M05494:116:000000000-JGWM8:1:1118:8892:24528	7.5
	IML3694	ADI-66175 HKU1 S	Total FAD	M05494:116:000000000-JGWM8:1:2112:14025:19962	10.2
	IML3694	ADI-66175 HKU1 S	Total FAD	M05494:116:000000000-JGWM8:1:2111:14324:9238	9.2
	IML3694	ADI-66175 HKU1 S	Total FAD	M05494:116:000000000-JGWM8:1:2118:25241:13966	8.8
	IML3694	ADI-66175 HKU1 S	Total FAD	M05494:116:000000000-JGWM8:1:1106:26864:9664	3.8
	IML3694	ADI-66175 HKU1 S	Total FAD	M05494:116:000000000-JGWM8:1:2114:24116:15078	4.4
	IML3694	ADI-66175 HKU1 S	Total FAD	M05494:116:000000000-JGWM8:1:1114:14865:23138	5.1
	IML3694	ADI-66175 HKU1 S	Total FAD	M05494:116:000000000-JGWM8:1:1103:24626:12903	8.8
	IML3694	ADI-66175 HKU1 S	Total FAD	M05494:116:000000000-JGWM8:1:1110:12461:1939	9.9
	IML3694	ADI-66175 HKU1 S	Total FAD	M05494:116:000000000-JGWM8:1:2107:25888:16824	9.5
	IML3694	ADI-66175 HKU1 S	Total FAD	M05494:116:000000000-JGWM8:1:2106:26290:17725	6.5
	IML3694	ADI-66175 HKU1 S	Total FAD	M05494:116:000000000-JGWM8:1:1109:15970:23836	4.8
	IML3694	ADI-66175 HKU1 S	Total FAD	M05494:116:000000000-JGWM8:1:1117:6521:3113	9.6
	IML3694	ADI-66175 HKU1 S	Total FAD	M05494:116:000000000-JGWM8:1:1112:26898:7807	4.4
	IML3694	ADI-66175 HKU1 S	Total FAD	M05494:116:000000000-JGWM8:1:2110:16216:20346	8.5
	IML3694	ADI-66175 HKU1 S	Total FAD	M05494:116:000000000-JGWM8:1:2109:9516:3537	7.5
	IML3694	ADI-66175 HKU1 S	Total FAD	M05494:116:000000000-JGWM8:1:2110:25554:17558	5.1
	IML3694	ADI-66175 HKU1 S	Total FAD	M05494:116:000000000-JGWM8:1:1108:11932:9732	6.2
	IML3694	ADI-66175 HKU1 S	Total FAD	M05494:116:000000000-JGWM8:1:1105:3654:18571	9.2
	IML3694	ADI-66175 HKU1 S	Total FAD	M05494:116:000000000-JGWM8:1:2109:18022:14643	3.4
	IML3694	ADI-66175 HKU1 S	Total FAD	M05494:116:000000000-JGWM8:1:1119:15515:6276	5.8
	IML3694	ADI-66175 HKU1 S	Total FAD	M05494:116:000000000-JGWM8:1:1107:21659:19761	8.8
	IML3694	ADI-66175 HKU1 S	Total FAD	M05494:116:000000000-JGWM8:1:2107:28687:9759	8.6
	IML3694	ADI-66175 HKU1 S	Total FAD	M05494:116:000000000-JGWM8:1:2105:18909:8571	5.1
	IML3694	ADI-66175 HKU1 S	Total FAD	M05494:116:000000000-JGWM8:1:2109:21003:8618	6.1
	IML3694	ADI-66175 HKU1 S	Total FAD	M05494:116:000000000-JGWM8:1:1109:14121:24082	7.9
	IML3694	ADI-66175 HKU1 S	Total FAD	M05494:116:000000000-JGWM8:1:1102:12285:16894	7.8
	IML3694	ADI-66175 HKU1 S	Total FAD	M05494:116:000000000-JGWM8:1:1115:18040:18759	7.5
	IML3694	ADI-66175 HKU1 S	Total FAD	M05494:116:000000000-JGWM8:1:2118:20853:3116	9.2
	IML3694	ADI-66175 HKU1 S	Total FAD	M05494:116:000000000-JGWM8:1:2113:14730:19336	3.4
	IML3694	ADI-66175 HKU1 S	Total FAD	M05494:116:000000000-JGWM8:1:1115:10043:19911	8.5
	IML3694	ADI-66175 HKU1 S	Total FAD	M05494:116:000000000-JGWM8:1:1116:17386:21653	9.5
	IML3694	ADI-66175 HKU1 S	Total FAD	M05494:116:000000000-JGWM8:1:2117:8399:2171	9.5
	IML3694	ADI-66175 HKU1 S	Total FAD	M05494:116:000000000-JGWM8:1:2112:12110:13985	8.5
	IML3694	ADI-66175 HKU1 S	Total FAD	M05494:116:000000000-JGWM8:1:2109:8108:10340	5.5
	IML3694	ADI-66175 HKU1 S	Total FAD	M05494:116:000000000-JGWM8:1:2112:22384:9768	5.8
	IML3694	ADI-66175 HKU1 S	Total FAD	M05494:116:000000000-JGWM8:1:1108:2704:18218	9.2
	IML3694	ADI-66175 HKU1 S	Total FAD	M05494:116:000000000-JGWM8:1:1113:12784:7960	10.5
	IML3694	ADI-66175 HKU1 S	Total FAD	M05494:116:000000000-JGWM8:1:1102:16915:19850	7.5
	IML3694	ADI-66175 HKU1 S	Total FAD	M05494:116:000000000-JGWM8:1:2113:13774:7431	8.5
	IML3694	ADI-66175 HKU1 S	Total FAD	M05494:116:000000000-JGWM8:1:1111:14153:12394	7.1
	IML3694	ADI-66175 HKU1 S	Total FAD	M05494:116:000000000-JGWM8:1:2113:16165:18929	7.8
	IML3694	ADI-66175 HKU1 S	Total FAD	M05494:116:000000000-JGWM8:1:2103:4113:6752	4.8
	IML3694	ADI-66175 HKU1 S	Total FAD	M05494:116:000000000-JGWM8:1:2115:4324:10607	7.1
	IML3694	ADI-66175 HKU1 S	Total FAD	M05494:116:000000000-JGWM8:1:2111:15727:13095	4.1
	IML3694	ADI-66175 HKU1 S	Total FAD	M05494:116:000000000-JGWM8:1:1109:12193:15104	6.8
	IML3694	ADI-66175 HKU1 S	Total FAD	M05494:116:000000000-JGWM8:1:2107:8288:2854	8.2
	IML3694	ADI-66175 HKU1 S	Total FAD	M05494:116:000000000-JGWM8:1:1109:23566:6360	6.5
	IML3694	ADI-66175 HKU1 S	Total FAD	M05494:116:000000000-JGWM8:1:2110:13368:5210	7.1
	IML3694	ADI-66175 HKU1 S	Total FAD	M05494:116:000000000-JGWM8:1:2118:23591:19765	6.5
	IML3694	ADI-66175 HKU1 S	Total FAD	M05494:116:000000000-JGWM8:1:1116:15135:18301	8.8
	IML3694	ADI-66175 HKU1 S	Total FAD	M05494:116:000000000-JGWM8:1:2114:19813:7256	5.8
	IML3694	ADI-66175 HKU1 S	Total FAD	M05494:116:000000000-JGWM8:1:2105:7506:18399	17.3
	IML3694	ADI-66175 HKU1 S	Total FAD	M05494:116:000000000-JGWM8:1:1111:16701:13888	7.1
	IML3694	ADI-66175 HKU1 S	Total FAD	M05494:116:000000000-JGWM8:1:2118:4092:14822	5.8
	IML3694	ADI-66175 HKU1 S	Total FAD	M05494:116:000000000-JGWM8:1:2113:27286:7742	3.1
	IML3694	ADI-66175 HKU1 S	Total FAD	M05494:116:000000000-JGWM8:1:1112:13574:20295	8.5
	IML3694	ADI-66175 HKU1 S	Total FAD	M05494:116:000000000-JGWM8:1:2115:13703:14648	9.2
	IML3694	ADI-66175 HKU1 S	Total FAD	M05494:116:000000000-JGWM8:1:1119:18358:14597	5.4
	IML3694	ADI-66175 HKU1 S	Total FAD	M05494:116:000000000-JGWM8:1:1115:18061:12895	2
	IML3694	ADI-66175 HKU1 S	Total FAD	M05494:116:000000000-JGWM8:1:2103:23717:20046	9.2
	IML3694	ADI-66175 HKU1 S	Total FAD	M05494:116:000000000-JGWM8:1:2108:12656:12865	6.5
	IML3694	ADI-66175 HKU1 S	Total FAD	M05494:116:000000000-JGWM8:1:2103:16260:21388	7.8
	IML3694	ADI-66175 HKU1 S	Total FAD	M05494:116:000000000-JGWM8:1:2109:19836:13930	5.4
	IML3694	ADI-66175 HKU1 S	Total FAD	M05494:116:000000000-JGWM8:1:2103:23443:14208	5.8
	IML3694	ADI-66175 HKU1 S	Total FAD	M05494:116:000000000-JGWM8:1:1113:26526:9850	4.1
	IML3694	ADI-66175 HKU1 S	Total FAD	M05494:116:000000000-JGWM8:1:2108:17008:7689	8.8
	IML3694	ADI-66175 HKU1 S	Total FAD	M05494:116:000000000-JGWM8:1:2107:12763:14397	9.5
	IML3694	ADI-66175 HKU1 S	Total FAD	M05494:116:000000000-JGWM8:1:1115:6685:20924	5.1
	IML3694	ADI-66175 HKU1 S	Total FAD	M05494:116:000000000-JGWM8:1:1101:7249:4303	7.1
	IML3694	ADI-66175 HKU1 S	Total FAD	M05494:116:000000000-JGWM8:1:1108:27280:10779	6.8
	IML3694	ADI-66175 HKU1 S	Total FAD	M05494:116:000000000-JGWM8:1:1109:7835:10038	10.9
	IML3694	ADI-66175 HKU1 S	Total FAD	M05494:116:000000000-JGWM8:1:2109:25633:9974	8.8
	IML3694	ADI-66175 HKU1 S	Total FAD	M05494:116:000000000-JGWM8:1:2110:5241:8291	8.5
	IML3694	ADI-66175 HKU1 S	Total FAD	M05494:116:000000000-JGWM8:1:1115:19659:20057	5.1
	IML3694	ADI-66175 HKU1 S	Total FAD	M05494:116:000000000-JGWM8:1:1117:21393:18403	6.5
	IML3694	ADI-66175 HKU1 S	Total FAD	M05494:116:000000000-JGWM8:1:1106:25252:14239	8.5
	IML3694	ADI-66175 HKU1 S	Total FAD	M05494:116:000000000-JGWM8:1:2116:6524:3041	7.8
	IML3694	ADI-66175 HKU1 S	Total FAD	M05494:116:000000000-JGWM8:1:2110:22416:11220	8.5
	IML3694	ADI-66175 HKU1 S	Total FAD	M05494:116:000000000-JGWM8:1:1115:20325:7616	8.8
	IML3694	ADI-66175 HKU1 S	Total FAD	M05494:116:000000000-JGWM8:1:1104:7391:14127	4.1
	IML3694	ADI-66175 HKU1 S	Total FAD	M05494:116:000000000-JGWM8:1:2107:23502:17688	6.5
	IML3694	ADI-66175 HKU1 S	Total FAD	M05494:116:000000000-JGWM8:1:2112:21749:16531	4.8
	IML3694	ADI-66175 HKU1 S	Total FAD	M05494:116:000000000-JGWM8:1:2114:24024:4402	7.9
	IML3694	ADI-66175 HKU1 S	Total FAD	M05494:116:000000000-JGWM8:1:2102:21417:23272	7.1
	IML3694	ADI-66175 HKU1 S	Total FAD	M05494:116:000000000-JGWM8:1:2115:17787:14258	7.5
	IML3694	ADI-66175 HKU1 S	Total FAD	M05494:116:000000000-JGWM8:1:2114:24267:11045	0.3
	IML3694	ADI-66175 HKU1 S	Total FAD	M05494:116:000000000-JGWM8:1:1115:10059:5844	6.8
	IML3694	ADI-66175 HKU1 S	Total FAD	M05494:116:000000000-JGWM8:1:1115:6419:16317	8.6
	IML3694	ADI-66175 HKU1 S	Total FAD	M05494:116:000000000-JGWM8:1:1106:10190:22714	8.5
	IML3694	ADI-66175 HKU1 S	Total FAD	M05494:116:000000000-JGWM8:1:2112:24963:19057	8.5
	IML3694	ADI-66175 HKU1 S	Total FAD	M05494:116:000000000-JGWM8:1:1113:12103:20913	3.4
	IML3694	ADI-66175 HKU1 S	Total FAD	M05494:116:000000000-JGWM8:1:2108:23965:11121	7.5
	IML3694	ADI-66175 HKU1 S	Total FAD	M05494:116:000000000-JGWM8:1:1110:14474:21411	9.5
	IML3694	ADI-66175 HKU1 S	Total FAD	M05494:116:000000000-JGWM8:1:1116:14624:21763	4.8
	IML3694	ADI-66175 HKU1 S	Total FAD	M05494:116:000000000-JGWM8:1:1113:23775:21915	4.8
	IML3694	ADI-66175 HKU1 S	Total FAD	M05494:116:000000000-JGWM8:1:2103:7617:19328	7.5
	IML3694	ADI-66175 HKU1 S	Total FAD	M05494:116:000000000-JGWM8:1:2111:24580:13814	5.8
	IML3694	ADI-66175 HKU1 S	Total FAD	M05494:116:000000000-JGWM8:1:1119:2165:12849	7.5
	IML3694	ADI-66175 HKU1 S	Total FAD	M05494:116:000000000-JGWM8:1:2117:5921:10700	3.7
	IML3694	ADI-66175 HKU1 S	Total FAD	M05494:116:000000000-JGWM8:1:1112:10734:14184	8.5
	IML3694	ADI-66175 HKU1 S	Total FAD	M05494:116:000000000-JGWM8:1:1109:15112:3685	4.1
	IML3694	ADI-66175 HKU1 S	Total FAD	M05494:116:000000000-JGWM8:1:1119:12795:16658	0
	IML3694	ADI-66175 HKU1 S	Total FAD	M05494:116:000000000-JGWM8:1:1104:17870:24017	0
	IML3694	ADI-66175 HKU1 S	Total FAD	M05494:116:000000000-JGWM8:1:2112:23864:9057	7.8
	IML3694	ADI-66175 HKU1 S	Total FAD	M05494:116:000000000-JGWM8:1:2104:17925:24287	5.1
	IML3694	ADI-66175 HKU1 S	Total FAD	M05494:116:000000000-JGWM8:1:1108:13844:20267	6.5
	IML3694	ADI-66175 HKU1 S	Total FAD	M05494:116:000000000-JGWM8:1:1111:26884:11965	5.1
	IML3694	ADI-66175 HKU1 S	Total FAD	M05494:116:000000000-JGWM8:1:2119:18269:16789	5.1
	IML3694	ADI-66175 HKU1 S	Total FAD	M05494:116:000000000-JGWM8:1:2111:13707:24507	5.1
	IML3694	ADI-66175 HKU1 S	Total FAD	M05494:116:000000000-JGWM8:1:2116:17394:10344	1.7
	IML3694	ADI-66175 HKU1 S	Total FAD	M05494:116:000000000-JGWM8:1:1109:19507:22078	4.4
	IML3694	ADI-66175 HKU1 S	Total FAD	M05494:116:000000000-JGWM8:1:1115:13286:23994	2.4
	IML3694	ADI-66175 HKU1 S	Total FAD	M05494:116:000000000-JGWM8:1:2114:4922:20125	5.4
	IML3694	ADI-66175 HKU1 S	Total FAD	M05494:116:000000000-JGWM8:1:2112:21075:20191	5.4
	IML3694	ADI-66175 HKU1 S	Total FAD	M05494:116:000000000-JGWM8:1:1112:16952:19103	9.2
	IML3694	ADI-66175 HKU1 S	Total FAD	M05494:116:000000000-JGWM8:1:2117:17126:16285	5.1
	IML3694	ADI-66175 HKU1 S	Total FAD	M05494:116:000000000-JGWM8:1:1115:14200:14842	8.5
	IML3694	ADI-66175 HKU1 S	Total FAD	M05494:116:000000000-JGWM8:1:1118:20930:11389	9
	IML3694	ADI-66175 HKU1 S	Total FAD	M05494:116:000000000-JGWM8:1:2107:18806:13300	6.8
	IML3694	ADI-66175 HKU1 S	Total FAD	M05494:116:000000000-JGWM8:1:2118:3115:17543	6.5
	IML3694	ADI-66175 HKU1 S	Total FAD	M05494:116:000000000-JGWM8:1:2107:14262:16371	3.7
	IML3694	ADI-66175 HKU1 S	Total FAD	M05494:116:000000000-JGWM8:1:1107:25146:10651	5.5
	IML3694	ADI-66175 HKU1 S	Total FAD	M05494:116:000000000-JGWM8:1:2116:26262:12348	1.7
	IML3694	ADI-66175 HKU1 S	Total FAD	M05494:116:000000000-JGWM8:1:1112:10425:17719	7.9
	IML3694	ADI-66175 HKU1 S	Total FAD	M05494:116:000000000-JGWM8:1:1102:12434:22754	5.1
	IML3694	ADI-66175 HKU1 S	Total FAD	M05494:116:000000000-JGWM8:1:1107:8925:10180	9.5
	IML3694	ADI-66175 HKU1 S	Total FAD	M05494:116:000000000-JGWM8:1:1109:20329:23041	5.4
	IML3694	ADI-66175 HKU1 S	Total FAD	M05494:116:000000000-JGWM8:1:2119:4399:6885	7.9
	IML3694	ADI-66175 HKU1 S	Total FAD	M05494:116:000000000-JGWM8:1:1102:21377:24499	9.2
	IML3694	ADI-66175 HKU1 S	Total FAD	M05494:116:000000000-JGWM8:1:2115:13979:2368	7.8
	IML3694	ADI-66175 HKU1 S	Total FAD	M05494:116:000000000-JGWM8:1:1109:11022:23130	5.8
	IML3694	ADI-66175 HKU1 S	Total FAD	M05494:116:000000000-JGWM8:1:1105:18665:10142	4.4
	IML3694	ADI-66175 HKU1 S	Total FAD	M05494:116:000000000-JGWM8:1:2101:15910:10879	9.2
	IML3694	ADI-66175 HKU1 S	Total FAD	M05494:116:000000000-JGWM8:1:2112:26232:8656	10.2
	IML3694	ADI-66175 HKU1 S	Total FAD	M05494:116:000000000-JGWM8:1:1112:12710:14880	8.5
	IML3694	ADI-66175 HKU1 S	Total FAD	M05494:116:000000000-JGWM8:1:2101:25204:9425	8.8
	IML3694	ADI-66175 HKU1 S	Total FAD	M05494:116:000000000-JGWM8:1:1117:23625:9294	4.8
	IML3694	ADI-66175 HKU1 S	Total FAD	M05494:116:000000000-JGWM8:1:1119:27826:19406	8.2
	IML3694	ADI-66175 HKU1 S	Total FAD	M05494:116:000000000-JGWM8:1:2114:4773:15334	2.7
	IML3694	ADI-66175 HKU1 S	Total FAD	M05494:116:000000000-JGWM8:1:1110:8523:14920	6.5
	IML3694	ADI-66175 HKU1 S	Total FAD	M05494:116:000000000-JGWM8:1:1117:24851:13339	6.2
	IML3694	ADI-66175 HKU1 S	Total FAD	M05494:116:000000000-JGWM8:1:1104:24879:22384	9.2
	IML3694	ADI-66175 HKU1 S	Total FAD	M05494:116:000000000-JGWM8:1:1106:7138:14398	7.8
	IML3694	ADI-66175 HKU1 S	Total FAD	M05494:116:000000000-JGWM8:1:2102:21342:17507	6.5
	IML3694	ADI-66175 HKU1 S	Total FAD	M05494:116:000000000-JGWM8:1:1105:15742:11949	5.8
	IML3694	ADI-66175 HKU1 S	Total FAD	M05494:116:000000000-JGWM8:1:1111:14700:11210	8.9
	IML3694	ADI-66175 HKU1 S	Total FAD	M05494:116:000000000-JGWM8:1:2103:4605:10906	8.5
	IML3694	ADI-66175 HKU1 S	Total FAD	M05494:116:000000000-JGWM8:1:1111:17340:24185	5.5
	IML3694	ADI-66175 HKU1 S	Total FAD	M05494:116:000000000-JGWM8:1:2105:10824:16809	10.2
	IML3694	ADI-66175 HKU1 S	Total FAD	M05494:116:000000000-JGWM8:1:2107:3342:6855	6.8
	IML3694	ADI-66175 HKU1 S	Total FAD	M05494:116:000000000-JGWM8:1:2105:10431:18386	6.2
	IML3694	ADI-66175 HKU1 S	Total FAD	M05494:116:000000000-JGWM8:1:2114:5743:3973	4.8
	IML3694	ADI-66175 HKU1 S	Total FAD	M05494:116:000000000-JGWM8:1:1113:15432:22883	4.1
	IML3694	ADI-66175 HKU1 S	Total FAD	M05494:116:000000000-JGWM8:1:2105:14502:20609	6.8
	IML3694	ADI-66175 HKU1 S	Total FAD	M05494:116:000000000-JGWM8:1:1102:8254:17918	0
	IML3694	ADI-66175 HKU1 S	Total FAD	M05494:116:000000000-JGWM8:1:2114:3578:10294	5.1
	IML3694	ADI-66175 HKU1 S	Total FAD	M05494:116:000000000-JGWM8:1:1117:22501:16898	9.2
	IML3694	ADI-66175 HKU1 S	Total FAD	M05494:116:000000000-JGWM8:1:2106:15870:1919	9.9
	IML3694	ADI-66175 HKU1 S	Total FAD	M05494:116:000000000-JGWM8:1:1112:3039:14570	6.8
	IML3694	ADI-66175 HKU1 S	Total FAD	M05494:116:000000000-JGWM8:1:2117:9981:6324	10.9
	IML3694	ADI-66175 HKU1 S	Total FAD	M05494:116:000000000-JGWM8:1:2118:3582:11176	5.8
	IML3694	ADI-66175 HKU1 S	Total FAD	M05494:116:000000000-JGWM8:1:2111:13684:17402	8.2
	IML3694	ADI-66175 HKU1 S	Total FAD	M05494:116:000000000-JGWM8:1:1113:26891:12423	0
	IML3694	ADI-66175 HKU1 S	Total FAD	M05494:116:000000000-JGWM8:1:2107:26895:12423	4.8
	IML3694	ADI-66175 HKU1 S	Total FAD	M05494:116:000000000-JGWM8:1:1103:19284:18290	8.8
	IML3694	ADI-66175 HKU1 S	Total FAD	M05494:116:000000000-JGWM8:1:2104:10021:15193	10.4
	IML3694	ADI-66175 HKU1 S	Total FAD	M05494:116:000000000-JGWM8:1:2105:9674:14180	9.9
	IML3694	ADI-66175 HKU1 S	Total FAD	M05494:116:000000000-JGWM8:1:1113:17743:12140	5.1
	IML3694	ADI-66175 HKU1 S	Total FAD	M05494:116:000000000-JGWM8:1:2113:21983:14672	6.5
	IML3694	ADI-66175 HKU1 S	Total FAD	M05494:116:000000000-JGWM8:1:1106:4604:12753	10.9
	IML3694	ADI-66175 HKU1 S	Total FAD	M05494:116:000000000-JGWM8:1:2118:6023:22167	7.5
	IML3694	ADI-66175 HKU1 S	Total FAD	M05494:116:000000000-JGWM8:1:2107:20539:1999	9.5
	IML3694	ADI-66175 HKU1 S	Total FAD	M05494:116:000000000-JGWM8:1:2104:13376:20845	7.5
	IML3694	ADI-66175 HKU1 S	Total FAD	M05494:116:000000000-JGWM8:1:2104:8597:21930	4.8
	IML3694	ADI-66175 HKU1 S	Total FAD	M05494:116:000000000-JGWM8:1:1112:24911:21992	6.1
	IML3694	ADI-66175 HKU1 S	Total FAD	M05494:116:000000000-JGWM8:1:2113:13117:5437	7.8
	IML3694	ADI-66175 HKU1 S	Total FAD	M05494:116:000000000-JGWM8:1:2117:14262:19683	8.5
	IML3694	ADI-66175 HKU1 S	Total FAD	M05494:116:000000000-JGWM8:1:2118:24789:19446	6.8
	IML3694	ADI-66175 HKU1 S	Total FAD	M05494:116:000000000-JGWM8:1:1112:21210:14779	8.5
	IML3694	ADI-66175 HKU1 S	Total FAD	M05494:116:000000000-JGWM8:1:1101:16005:14974	4.8
	IML3694	ADI-66175 HKU1 S	Total FAD	M05494:116:000000000-JGWM8:1:2119:9776:21188	12.4
	IML3694	ADI-66175 HKU1 S	Total FAD	M05494:116:000000000-JGWM8:1:2115:9959:19388	5.1
	IML3694	ADI-66175 HKU1 S	Total FAD	M05494:116:000000000-JGWM8:1:2107:2257:14901	7.8
	IML3694	ADI-66175 HKU1 S	Total FAD	M05494:116:000000000-JGWM8:1:1109:22761:14151	7.8
	IML3694	ADI-66175 HKU1 S	Total FAD	M05494:116:000000000-JGWM8:1:1119:21089:17983	8.8
	IML3694	ADI-66175 HKU1 S	Total FAD	M05494:116:000000000-JGWM8:1:2115:2530:15165	5.4
	IML3694	ADI-66175 HKU1 S	Total FAD	M05494:116:000000000-JGWM8:1:2102:7315:10993	5.5
	IML3694	ADI-66175 HKU1 S	Total FAD	M05494:116:000000000-JGWM8:1:2117:22247:15438	7.8
	IML3694	ADI-66175 HKU1 S	Total FAD	M05494:116:000000000-JGWM8:1:2109:21407:5979	7.1
	IML3694	ADI-66175 HKU1 S	Total FAD	M05494:116:000000000-JGWM8:1:2114:18847:10709	6.8
	IML3694	ADI-66175 HKU1 S	Total FAD	M05494:116:000000000-JGWM8:1:2105:17721:11099	5.1
	IML3694	ADI-66175 HKU1 S	Total FAD	M05494:116:000000000-JGWM8:1:2101:17114:12139	4.4
	IML3694	ADI-66175 HKU1 S	Total FAD	M05494:116:000000000-JGWM8:1:1119:22381:11453	6.5
	IML3694	ADI-66175 HKU1 S	Total FAD	M05494:116:000000000-JGWM8:1:1104:27450:11739	5.4
	IML3694	ADI-66175 HKU1 S	Total FAD	M05494:116:000000000-JGWM8:1:2105:23546:17312	6.1
	IML3694	ADI-66175 HKU1 S	Total FAD	M05494:116:000000000-JGWM8:1:1115:11636:17561	6.5
	IML3694	ADI-66175 HKU1 S	Total FAD	M05494:116:000000000-JGWM8:1:2108:17886:24142	5.4
	IML3694	ADI-66175 HKU1 S	Total FAD	M05494:116:000000000-JGWM8:1:2118:3181:18093	7.1
	IML3694	ADI-66175 HKU1 S	Total FAD	M05494:116:000000000-JGWM8:1:2102:7662:19552	3.1
	IML3694	ADI-66175 HKU1 S	Total FAD	M05494:116:000000000-JGWM8:1:2108:25803:12995	7.8
	IML3694	ADI-66175 HKU1 S	Total FAD	M05494:116:000000000-JGWM8:1:2109:20234:16213	8.2
	IML3694	ADI-66175 HKU1 S	Total FAD	M05494:116:000000000-JGWM8:1:1108:2386:17339	8.8
	IML3694	ADI-66175 HKU1 S	Total FAD	M05494:116:000000000-JGWM8:1:1116:13892:16753	0.7
	IML3694	ADI-66175 HKU1 S	Total FAD	M05494:116:000000000-JGWM8:1:1118:18568:6753	5.1
	IML3694	ADI-66175 HKU1 S	Total FAD	M05494:116:000000000-JGWM8:1:1104:27702:17978	8.8
	IML3694	ADI-66175 HKU1 S	Total FAD	M05494:116:000000000-JGWM8:1:1102:12452:5202	9.2
	IML3694	ADI-66175 HKU1 S	Total FAD	M05494:116:000000000-JGWM8:1:2108:8539:7830	4.1
	IML3694	ADI-66175 HKU1 S	Total FAD	M05494:116:000000000-JGWM8:1:2113:4499:11814	5.4
	IML3694	ADI-66175 HKU1 S	Total FAD	M05494:116:000000000-JGWM8:1:2105:15852:18088	8.6
	IML3694	ADI-66175 HKU1 S	Total FAD	M05494:116:000000000-JGWM8:1:2116:9394:16104	8.8
	IML3694	ADI-66175 HKU1 S	Total FAD	M05494:116:000000000-JGWM8:1:2103:13969:3553	8.5
	IML3694	ADI-66175 HKU1 S	Total FAD	M05494:116:000000000-JGWM8:1:1116:6870:7646	8.5
	IML3694	ADI-66175 HKU1 S	Total FAD	M05494:116:000000000-JGWM8:1:1112:10353:21466	9.9
	IML3694	ADI-66175 HKU1 S	Total FAD	M05494:116:000000000-JGWM8:1:2117:27958:14750	5.1
	IML3694	ADI-66175 HKU1 S	Total FAD	M05494:116:000000000-JGWM8:1:1116:21901:4778	6.1
	IML3694	ADI-66175 HKU1 S	Total FAD	M05494:116:000000000-JGWM8:1:2119:14706:2734	6.8
	IML3694	ADI-66175 HKU1 S	Total FAD	M05494:116:000000000-JGWM8:1:1111:8758:15677	6.1
	IML3694	ADI-66175 HKU1 S	Total FAD	M05494:116:000000000-JGWM8:1:1116:15044:4992	9.2
	IML3694	ADI-66175 HKU1 S	Total FAD	M05494:116:000000000-JGWM8:1:2102:14855:21602	6.1
	IML3694	ADI-66175 HKU1 S	Total FAD	M05494:116:000000000-JGWM8:1:1102:21068:4215	8.8
	IML3694	ADI-66175 HKU1 S	Total FAD	M05494:116:000000000-JGWM8:1:2116:15597:3762	5.1
	IML3694	ADI-66175 HKU1 S	Total FAD	M05494:116:000000000-JGWM8:1:2110:16574:3321	5.4
	IML3694	ADI-66175 HKU1 S	Total FAD	M05494:116:000000000-JGWM8:1:2114:7500:5913	8.8
	IML3694	ADI-66175 HKU1 S	Total FAD	M05494:116:000000000-JGWM8:1:1112:15008:15129	2.1
	IML3694	ADI-66175 HKU1 S	Total FAD	M05494:116:000000000-JGWM8:1:2104:14538:18611	6.1
	IML3694	ADI-66175 HKU1 S	Total FAD	M05494:116:000000000-JGWM8:1:1117:12436:9624	7.1
	IML3694	ADI-66175 HKU1 S	Total FAD	M05494:116:000000000-JGWM8:1:2107:22770:3257	7.1
	IML3694	ADI-66175 HKU1 S	Total FAD	M05494:116:000000000-JGWM8:1:1111:13812:8272	6.1
	IML3694	ADI-66175 HKU1 S	Total FAD	M05494:116:000000000-JGWM8:1:2103:19742:5273	5.1
	IML3694	ADI-66175 HKU1 S	Total FAD	M05494:116:000000000-JGWM8:1:2117:4646:11311	5.8
	IML3694	ADI-66175 HKU1 S	Total FAD	M05494:116:000000000-JGWM8:1:2118:11287:20624	7.5
	IML3694	ADI-66175 HKU1 S	Total FAD	M05494:116:000000000-JGWM8:1:2110:5821:11643	7.8
	IML3694	ADI-66175 HKU1 S	Total FAD	M05494:116:000000000-JGWM8:1:1107:27157:9541	10.5
	IML3694	ADI-66175 HKU1 S	Total FAD	M05494:116:000000000-JGWM8:1:1105:25250:21987	6.5
	IML3694	ADI-66175 HKU1 S	Total FAD	M05494:116:000000000-JGWM8:1:2107:8992:13008	4.1
	IML3694	ADI-66175 HKU1 S	Total FAD	M05494:116:000000000-JGWM8:1:2101:16770:18871	9.2
	IML3694	ADI-66175 HKU1 S	Total FAD	M05494:116:000000000-JGWM8:1:2119:9608:12897	0.3
	IML3694	ADI-66175 HKU1 S	Total FAD	M05494:116:000000000-JGWM8:1:2118:15465:13222	8.2
	IML3694	ADI-66175 HKU1 S	Total FAD	M05494:116:000000000-JGWM8:1:2107:16075:6546	8.8
	IML3694	ADI-66175 HKU1 S	Total FAD	M05494:116:000000000-JGWM8:1:1119:24255:9008	8.5
	IML3694	ADI-66175 HKU1 S	Total FAD	M05494:116:000000000-JGWM8:1:1108:14907:18578	7.5
	IML3694	ADI-66175 HKU1 S	Total FAD	M05494:116:000000000-JGWM8:1:2112:15789:17364	4.4
	IML3694	ADI-66175 HKU1 S	Total FAD	M05494:116:000000000-JGWM8:1:2110:13260:13500	7.1
	IML3694	ADI-66175 HKU1 S	Total FAD	M05494:116:000000000-JGWM8:1:1109:18678:2940	7.5
	IML3694	ADI-66175 HKU1 S	Total FAD	M05494:116:000000000-JGWM8:1:1112:9928:10566	5.4
	IML3694	ADI-66175 HKU1 S	Total FAD	M05494:116:000000000-JGWM8:1:1110:9795:14907	11.2
	IML3694	ADI-66175 HKU1 S	Total FAD	M05494:116:000000000-JGWM8:1:1107:13612:17407	8.2
	IML3694	ADI-66175 HKU1 S	Total FAD	M05494:116:000000000-JGWM8:1:1104:27148:8569	10.5
	IML3694	ADI-66175 HKU1 S	Total FAD	M05494:116:000000000-JGWM8:1:2101:15888:10187	7.5
	IML3694	ADI-66175 HKU1 S	Total FAD	M05494:116:000000000-JGWM8:1:2102:23329:18541	5.8
	IML3694	ADI-66175 HKU1 S	Total FAD	M05494:116:000000000-JGWM8:1:1106:18647:6173	7.1
	IML3694	ADI-66175 HKU1 S	Total FAD	M05494:116:000000000-JGWM8:1:1115:16518:17246	3.4
	IML3694	ADI-66175 HKU1 S	Total FAD	M05494:116:000000000-JGWM8:1:1116:15142:12816	7.1
	IML3694	ADI-66175 HKU1 S	Total FAD	M05494:116:000000000-JGWM8:1:1105:11077:14721	7.8
	IML3694	ADI-66175 HKU1 S	Total FAD	M05494:116:000000000-JGWM8:1:2104:11202:22488	6.1
	IML3694	ADI-66175 HKU1 S	Total FAD	M05494:116:000000000-JGWM8:1:2101:12071:6932	9.2
	IML3694	ADI-66175 HKU1 S	Total FAD	M05494:116:000000000-JGWM8:1:1117:17516:3844	10.2
	IML3694	ADI-66175 HKU1 S	Total FAD	M05494:116:000000000-JGWM8:1:2111:26800:11613	5.8
	IML3694	ADI-66175 HKU1 S	Total FAD	M05494:116:000000000-JGWM8:1:2112:6591:19450	6.8
	IML3694	ADI-66175 HKU1 S	Total FAD	M05494:116:000000000-JGWM8:1:1108:5031:12685	5.1
	IML3694	ADI-66175 HKU1 S	Total FAD	M05494:116:000000000-JGWM8:1:1107:5378:19925	9.2
	IML3694	ADI-66175 HKU1 S	Total FAD	M05494:116:000000000-JGWM8:1:1105:18129:10758	6.5
	IML3694	ADI-66175 HKU1 S	Total FAD	M05494:116:000000000-JGWM8:1:1111:15439:14617	8.8
	IML3694	ADI-66175 HKU1 S	Total FAD	M05494:116:000000000-JGWM8:1:1102:21166:11925	3.4
	IML3694	ADI-66175 HKU1 S	Total FAD	M05494:116:000000000-JGWM8:1:1119:23627:11196	8.8
	IML3694	ADI-66175 HKU1 S	Total FAD	M05494:116:000000000-JGWM8:1:1119:17503:19735	7.5
	IML3694	ADI-66175 HKU1 S	Total FAD	M05494:116:000000000-JGWM8:1:1101:5453:8108	8.5
	IML3694	ADI-66175 HKU1 S	Total FAD	M05494:116:000000000-JGWM8:1:2110:10656:6955	8.8
	IML3694	ADI-66175 HKU1 S	Total FAD	M05494:116:000000000-JGWM8:1:2118:23983:8000	5.4
	IML3694	ADI-66175 HKU1 S	Total FAD	M05494:116:000000000-JGWM8:1:2109:5667:15924	8.6
	IML3694	ADI-66175 HKU1 S	Total FAD	M05494:116:000000000-JGWM8:1:2103:5468:5308	8.9
	IML3694	ADI-66175 HKU1 S	Total FAD	M05494:116:000000000-JGWM8:1:1106:21525:16465	5.1
	IML3694	ADI-66175 HKU1 S	Total FAD	M05494:116:000000000-JGWM8:1:1117:13628:11622	8.5
	IML3694	ADI-66175 HKU1 S	Total FAD	M05494:116:000000000-JGWM8:1:1116:8992:8570	5.4
	IML3694	ADI-66175 HKU1 S	Total FAD	M05494:116:000000000-JGWM8:1:2117:4736:17615	9.5
	IML3694	ADI-66175 HKU1 S	Total FAD	M05494:116:000000000-JGWM8:1:1116:6642:6645	5.1
	IML3694	ADI-66175 HKU1 S	Total FAD	M05494:116:000000000-JGWM8:1:2106:3813:12644	7.2
	IML3694	ADI-66175 HKU1 S	Total FAD	M05494:116:000000000-JGWM8:1:2112:4982:12679	7.1
	IML3694	ADI-66175 HKU1 S	Total FAD	M05494:116:000000000-JGWM8:1:2109:12395:19177	9.2
	IML3694	ADI-66175 HKU1 S	Total FAD	M05494:116:000000000-JGWM8:1:1104:14085:18714	3.7
	IML3694	ADI-66175 HKU1 S	Total FAD	M05494:116:000000000-JGWM8:1:2103:27033:15203	8.5
	IML3694	ADI-66175 HKU1 S	Total FAD	M05494:116:000000000-JGWM8:1:1101:7330:23353	6.5
	IML3694	ADI-66175 HKU1 S	Total FAD	M05494:116:000000000-JGWM8:1:2116:22247:8161	8.2
	IML3694	ADI-66175 HKU1 S	Total FAD	M05494:116:000000000-JGWM8:1:1107:10990:8634	7.5
	IML3694	ADI-66175 HKU1 S	Total FAD	M05494:116:000000000-JGWM8:1:2106:6161:14862	6.1
	IML3694	ADI-66175 HKU1 S	Total FAD	M05494:116:000000000-JGWM8:1:2111:22805:9242	3.1
	IML3694	ADI-66175 HKU1 S	Total FAD	M05494:116:000000000-JGWM8:1:2110:28147:12454	9.2
	IML3694	ADI-66175 HKU1 S	Total FAD	M05494:116:000000000-JGWM8:1:1106:20611:25087	6.8
	IML3694	ADI-66175 HKU1 S	Total FAD	M05494:116:000000000-JGWM8:1:2108:13497:2674	4.4
	IML3694	ADI-66175 HKU1 S	Total FAD	M05494:116:000000000-JGWM8:1:2118:19063:17369	7.1
	IML3694	ADI-66175 HKU1 S	Total FAD	M05494:116:000000000-JGWM8:1:2114:6155:16170	8.8
	IML3694	ADI-66175 HKU1 S	Total FAD	M05494:116:000000000-JGWM8:1:2111:8737:4721	6.8
	IML3694	ADI-66175 HKU1 S	Total FAD	M05494:116:000000000-JGWM8:1:2119:14251:14818	8.2
	IML3694	ADI-66175 HKU1 S	Total FAD	M05494:116:000000000-JGWM8:1:2113:10461:23045	8.5
	IML3694	ADI-66175 HKU1 S	Total FAD	M05494:116:000000000-JGWM8:1:2117:22780:15760	7.1
	IML3694	ADI-66175 HKU1 S	Total FAD	M05494:116:000000000-JGWM8:1:2118:15047:5750	4.1
	IML3694	ADI-66175 HKU1 S	Total FAD	M05494:116:000000000-JGWM8:1:1101:11366:17888	3.4
	IML3694	ADI-66175 HKU1 S	Total FAD	M05494:116:000000000-JGWM8:1:2102:24959:8176	7.1
	IML3694	ADI-66175 HKU1 S	Total FAD	M05494:116:000000000-JGWM8:1:1108:17725:9887	5.1
	IML3694	ADI-66175 HKU1 S	Total FAD	M05494:116:000000000-JGWM8:1:1103:8100:16738	9.5
	IML3694	ADI-66175 HKU1 S	Total FAD	M05494:116:000000000-JGWM8:1:1104:12239:25122	7.8
	IML3694	ADI-66175 HKU1 S	Total FAD	M05494:116:000000000-JGWM8:1:2115:7590:9045	7.8
	IML3694	ADI-66175 HKU1 S	Total FAD	M05494:116:000000000-JGWM8:1:2118:8049:14870	8.8
	IML3694	ADI-66175 HKU1 S	Total FAD	M05494:116:000000000-JGWM8:1:1110:21898:17660	8.8
	IML3694	ADI-66175 HKU1 S	Total FAD	M05494:116:000000000-JGWM8:1:2106:21724:10437	6.8
	IML3694	ADI-66175 HKU1 S	Total FAD	M05494:116:000000000-JGWM8:1:2112:19764:18960	7.5
	IML3694	ADI-66175 HKU1 S	Total FAD	M05494:116:000000000-JGWM8:1:1117:12671:11558	4.4
	IML3694	ADI-66175 HKU1 S	Total FAD	M05494:116:000000000-JGWM8:1:2112:29366:13732	10.2
	IML3694	ADI-66175 HKU1 S	Total FAD	M05494:116:000000000-JGWM8:1:1111:10333:4389	7.5
	IML3694	ADI-66175 HKU1 S	Total FAD	M05494:116:000000000-JGWM8:1:2113:16956:8285	7.8
	IML3694	ADI-66175 HKU1 S	Total FAD	M05494:116:000000000-JGWM8:1:2118:14739:6173	10.2
	IML3694	ADI-66175 HKU1 S	Total FAD	M05494:116:000000000-JGWM8:1:2113:12286:20547	3.1
	IML3694	ADI-66175 HKU1 S	Total FAD	M05494:116:000000000-JGWM8:1:2109:25222:5026	8.5
	IML3694	ADI-66175 HKU1 S	Total FAD	M05494:116:000000000-JGWM8:1:2113:15097:24281	5.1
	IML3694	ADI-66175 HKU1 S	Total FAD	M05494:116:000000000-JGWM8:1:2104:16608:17694	10.5
	IML3694	ADI-66175 HKU1 S	Total FAD	M05494:116:000000000-JGWM8:1:1105:10252:4329	6.8
	IML3694	ADI-66175 HKU1 S	Total FAD	M05494:116:000000000-JGWM8:1:2116:23760:16667	9.5
	IML3694	ADI-66175 HKU1 S	Total FAD	M05494:116:000000000-JGWM8:1:2114:17078:13729	6.5
	IML3694	ADI-66175 HKU1 S	Total FAD	M05494:116:000000000-JGWM8:1:1108:20086:13096	7.5
	IML3694	ADI-66175 HKU1 S	Total FAD	M05494:116:000000000-JGWM8:1:1110:8083:12792	8.2
	IML3694	ADI-66175 HKU1 S	Total FAD	M05494:116:000000000-JGWM8:1:1111:13673:24765	7.8
	IML3694	ADI-66175 HKU1 S	Total FAD	M05494:116:000000000-JGWM8:1:2105:11699:1911	8.8
	IML3694	ADI-66175 HKU1 S	Total FAD	M05494:116:000000000-JGWM8:1:2117:9325:16889	5.1
	IML3694	ADI-66175 HKU1 S	Total FAD	M05494:116:000000000-JGWM8:1:1111:24706:12032	8.8
	IML3694	ADI-66175 HKU1 S	Total FAD	M05494:116:000000000-JGWM8:1:2117:10194:5543	4.4
	IML3694	ADI-66175 HKU1 S	Total FAD	M05494:116:000000000-JGWM8:1:1112:4510:8675	8.5
	IML3694	ADI-66175 HKU1 S	Total FAD	M05494:116:000000000-JGWM8:1:2109:15299:11975	8.2
	IML3694	ADI-66175 HKU1 S	Total FAD	M05494:116:000000000-JGWM8:1:2119:21201:22430	9.5
	IML3694	ADI-66175 HKU1 S	Total FAD	M05494:116:000000000-JGWM8:1:2103:24526:14592	5.1
	IML3694	ADI-66175 HKU1 S	Total FAD	M05494:116:000000000-JGWM8:1:2104:5172:20272	7.5
	IML3694	ADI-66175 HKU1 S	Total FAD	M05494:116:000000000-JGWM8:1:2104:18541:22293	2.7
	IML3694	ADI-66175 HKU1 S	Total FAD	M05494:116:000000000-JGWM8:1:1104:19925:16919	7.1
	IML3694	ADI-66175 HKU1 S	Total FAD	M05494:116:000000000-JGWM8:1:1109:1877:11689	6.1
	IML3694	ADI-66175 HKU1 S	Total FAD	M05494:116:000000000-JGWM8:1:2113:10038:2440	5.1
	IML3694	ADI-66175 HKU1 S	Total FAD	M05494:116:000000000-JGWM8:1:2107:25625:18171	8.5
	IML3694	ADI-66175 HKU1 S	Total FAD	M05494:116:000000000-JGWM8:1:1118:6523:22952	8.9
	IML3694	ADI-66175 HKU1 S	Total FAD	M05494:116:000000000-JGWM8:1:2103:9213:18867	5.8
	IML3694	ADI-66175 HKU1 S	Total FAD	M05494:116:000000000-JGWM8:1:1113:15793:17268	8.5
	IML3694	ADI-66175 HKU1 S	Total FAD	M05494:116:000000000-JGWM8:1:2106:16842:20071	10.9
	IML3694	ADI-66175 HKU1 S	Total FAD	M05494:116:000000000-JGWM8:1:1111:24644:17163	0
	IML3694	ADI-66175 HKU1 S	Total FAD	M05494:116:000000000-JGWM8:1:1109:12143:21852	7.8
	IML3694	ADI-66175 HKU1 S	Total FAD	M05494:116:000000000-JGWM8:1:2103:15929:9059	7.2
	IML3694	ADI-66175 HKU1 S	Total FAD	M05494:116:000000000-JGWM8:1:2106:11351:4320	10.5
	IML3694	ADI-66175 HKU1 S	Total FAD	M05494:116:000000000-JGWM8:1:1114:17128:3749	5.1
	IML3694	ADI-66175 HKU1 S	Total FAD	M05494:116:000000000-JGWM8:1:2108:9543:8177	8.5
	IML3694	ADI-66175 HKU1 S	Total FAD	M05494:116:000000000-JGWM8:1:2113:5687:13821	7.1
	IML3694	ADI-66175 HKU1 S	Total FAD	M05494:116:000000000-JGWM8:1:2113:21474:14259	8.9
	IML3694	ADI-66175 HKU1 S	Total FAD	M05494:116:000000000-JGWM8:1:1113:21566:10800	5.1
	IML3694	ADI-66175 HKU1 S	Total FAD	M05494:116:000000000-JGWM8:1:2113:18298:17197	6.5
	IML3694	ADI-66175 HKU1 S	Total FAD	M05494:116:000000000-JGWM8:1:2112:6303:15580	8.5
	IML3694	ADI-66175 HKU1 S	Total FAD	M05494:116:000000000-JGWM8:1:2117:11423:22642	7.1
	IML3694	ADI-66175 HKU1 S	Total FAD	M05494:116:000000000-JGWM8:1:1105:9546:24234	9.5
	IML3694	ADI-66175 HKU1 S	Total FAD	M05494:116:000000000-JGWM8:1:1109:9003:14473	4.1
	IML3694	ADI-66175 HKU1 S	Total FAD	M05494:116:000000000-JGWM8:1:2116:13595:7202	9.2
	IML3694	ADI-66175 HKU1 S	Total FAD	M05494:116:000000000-JGWM8:1:2119:15835:13197	6.8
	IML3694	ADI-66175 HKU1 S	Total FAD	M05494:116:000000000-JGWM8:1:1103:13866:8556	8.5
	IML3694	ADI-66175 HKU1 S	Total FAD	M05494:116:000000000-JGWM8:1:1103:15252:10642	5.8
	IML3694	ADI-66175 HKU1 S	Total FAD	M05494:116:000000000-JGWM8:1:1113:12207:7940	13.8
	IML3694	ADI-66175 HKU1 S	Total FAD	M05494:116:000000000-JGWM8:1:2115:13923:20946	6.5
	IML3694	ADI-66175 HKU1 S	Total FAD	M05494:116:000000000-JGWM8:1:1113:21376:24034	1.4
	IML3694	ADI-66175 HKU1 S	Total FAD	M05494:116:000000000-JGWM8:1:1106:5341:15341	9.5
	IML3694	ADI-66175 HKU1 S	Total FAD	M05494:116:000000000-JGWM8:1:2113:23449:18565	5.1
	IML3694	ADI-66175 HKU1 S	Total FAD	M05494:116:000000000-JGWM8:1:2108:24413:18816	8.5
	IML3694	ADI-66175 HKU1 S	Total FAD	M05494:116:000000000-JGWM8:1:1106:10952:15676	5.8
	IML3694	ADI-66175 HKU1 S	Total FAD	M05494:116:000000000-JGWM8:1:2104:12938:15286	6.8
	IML3694	ADI-66175 HKU1 S	Total FAD	M05494:116:000000000-JGWM8:1:1103:4539:5357	6.5
	IML3694	ADI-66175 HKU1 S	Total FAD	M05494:116:000000000-JGWM8:1:1119:7566:19311	8.8
	IML3694	ADI-66175 HKU1 S	Total FAD	M05494:116:000000000-JGWM8:1:2112:17721:12619	8.8
	IML3694	ADI-66175 HKU1 S	Total FAD	M05494:116:000000000-JGWM8:1:2113:6774:16194	4.8
	IML3694	ADI-66175 HKU1 S	Total FAD	M05494:116:000000000-JGWM8:1:2116:11008:20058	8.2
	IML3694	ADI-66175 HKU1 S	Total FAD	M05494:116:000000000-JGWM8:1:1101:2722:16331	8.8
	IML3694	ADI-66175 HKU1 S	Total FAD	M05494:116:000000000-JGWM8:1:2115:3466:14555	7.1
	IML3694	ADI-66175 HKU1 S	Total FAD	M05494:116:000000000-JGWM8:1:1116:4744:16028	9.2
	IML3694	ADI-66175 HKU1 S	Total FAD	M05494:116:000000000-JGWM8:1:2115:25950:8164	8.8
	IML3694	ADI-66175 HKU1 S	Total FAD	M05494:116:000000000-JGWM8:1:1102:18168:22689	7.1
	IML3694	ADI-66175 HKU1 S	Total FAD	M05494:116:000000000-JGWM8:1:1104:8007:18707	8.5
	IML3694	ADI-66175 HKU1 S	Total FAD	M05494:116:000000000-JGWM8:1:2112:13841:21023	8.8
	IML3694	ADI-66175 HKU1 S	Total FAD	M05494:116:000000000-JGWM8:1:2103:17230:6772	6.8
	IML3694	ADI-66175 HKU1 S	Total FAD	M05494:116:000000000-JGWM8:1:2107:4800:16913	7.1
	IML3694	ADI-66175 HKU1 S	Total FAD	M05494:116:000000000-JGWM8:1:1111:18719:2212	7.5
	IML3694	ADI-66175 HKU1 S	Total FAD	M05494:116:000000000-JGWM8:1:2119:26877:11535	9.6
	IML3694	ADI-66175 HKU1 S	Total FAD	M05494:116:000000000-JGWM8:1:1101:9564:23088	7.8
	IML3694	ADI-66175 HKU1 S	Total FAD	M05494:116:000000000-JGWM8:1:1119:17040:3878	8.5
	IML3694	ADI-66175 HKU1 S	Total FAD	M05494:116:000000000-JGWM8:1:1109:20418:17078	4.4
	IML3694	ADI-66175 HKU1 S	Total FAD	M05494:116:000000000-JGWM8:1:1105:9403:6926	2
	IML3694	ADI-66175 HKU1 S	Total FAD	M05494:116:000000000-JGWM8:1:1106:4922:17188	4.1
	IML3694	ADI-66175 HKU1 S	Total FAD	M05494:116:000000000-JGWM8:1:2113:21727:10832	6.5
	IML3694	ADI-66175 HKU1 S	Total FAD	M05494:116:000000000-JGWM8:1:1117:24344:21429	7.5
	IML3694	ADI-66175 HKU1 S	Total FAD	M05494:116:000000000-JGWM8:1:2115:25656:15432	8.5
	IML3694	ADI-66175 HKU1 S	Total FAD	M05494:116:000000000-JGWM8:1:1112:4499:8522	5.8
	IML3694	ADI-66175 HKU1 S	Total FAD	M05494:116:000000000-JGWM8:1:2107:3640:7897	5.8
	IML3694	ADI-66175 HKU1 S	Total FAD	M05494:116:000000000-JGWM8:1:2108:27953:14044	7.1
	IML3694	ADI-66175 HKU1 S	Total FAD	M05494:116:000000000-JGWM8:1:2108:9848:13567	6.8
	IML3694	ADI-66175 HKU1 S	Total FAD	M05494:116:000000000-JGWM8:1:2113:22898:7942	5.5
	IML3694	ADI-66175 HKU1 S	Total FAD	M05494:116:000000000-JGWM8:1:1109:14680:24319	3.4
	IML3694	ADI-66175 HKU1 S	Total FAD	M05494:116:000000000-JGWM8:1:1105:19929:13261	5.1
	IML3694	ADI-66175 HKU1 S	Total FAD	M05494:116:000000000-JGWM8:1:2116:15134:8412	7.1
	IML3694	ADI-66175 HKU1 S	Total FAD	M05494:116:000000000-JGWM8:1:1110:13270:17215	7.8
	IML3694	ADI-66175 HKU1 S	Total FAD	M05494:116:000000000-JGWM8:1:2101:18793:9446	8.2
	IML3694	ADI-66175 HKU1 S	Total FAD	M05494:116:000000000-JGWM8:1:1118:9283:15655	8.8
	IML3694	ADI-66175 HKU1 S	Total FAD	M05494:116:000000000-JGWM8:1:1119:26668:17758	6.6
	IML3694	ADI-66175 HKU1 S	Total FAD	M05494:116:000000000-JGWM8:1:1117:20757:9017	10.5
	IML3694	ADI-66175 HKU1 S	Total FAD	M05494:116:000000000-JGWM8:1:2101:22078:20724	7.5
	IML3694	ADI-66175 HKU1 S	Total FAD	M05494:116:000000000-JGWM8:1:1119:21725:2480	6.8
	IML3694	ADI-66175 HKU1 S	Total FAD	M05494:116:000000000-JGWM8:1:1112:22504:6512	8.3
	IML3694	ADI-66175 HKU1 S	Total FAD	M05494:116:000000000-JGWM8:1:2103:27261:14363	8.5
	IML3694	ADI-66175 HKU1 S	Total FAD	M05494:116:000000000-JGWM8:1:2103:17791:11930	9.2
	IML3694	ADI-66175 HKU1 S	Total FAD	M05494:116:000000000-JGWM8:1:1103:23168:15173	6.8
	IML3694	ADI-66175 HKU1 S	Total FAD	M05494:116:000000000-JGWM8:1:1103:11687:24593	12.1
	IML3694	ADI-66175 HKU1 S	Total FAD	M05494:116:000000000-JGWM8:1:2109:9324:11017	6.5
	IML3694	ADI-66175 HKU1 S	Total FAD	M05494:116:000000000-JGWM8:1:1117:11273:21316	7.1
	IML3694	ADI-66175 HKU1 S	Total FAD	M05494:116:000000000-JGWM8:1:1118:17104:8716	7.1
	IML3694	ADI-66175 HKU1 S	Total FAD	M05494:116:000000000-JGWM8:1:1110:12076:5530	7.1
	IML3694	ADI-66175 HKU1 S	Total FAD	M05494:116:000000000-JGWM8:1:1105:24945:13557	5.1
	IML3694	ADI-66175 HKU1 S	Total FAD	M05494:116:000000000-JGWM8:1:2108:7764:7872	3.1
	IML3694	ADI-66175 HKU1 S	Total FAD	M05494:116:000000000-JGWM8:1:1114:24116:21802	7.5
	IML3694	ADI-66175 HKU1 S	Total FAD	M05494:116:000000000-JGWM8:1:1114:10384:18625	4.8
	IML3694	ADI-66175 HKU1 S	Total FAD	M05494:116:000000000-JGWM8:1:1102:19788:6148	8.8
	IML3694	ADI-66175 HKU1 S	Total FAD	M05494:116:000000000-JGWM8:1:2116:6951:7385	10.2
	IML3694	ADI-66175 HKU1 S	Total FAD	M05494:116:000000000-JGWM8:1:1111:24206:13702	9.5
	IML3694	ADI-66175 HKU1 S	Total FAD	M05494:116:000000000-JGWM8:1:1107:23910:9350	4.1
	IML3694	ADI-66175 HKU1 S	Total FAD	M05494:116:000000000-JGWM8:1:1106:15284:11781	7.1
	IML3694	ADI-66175 HKU1 S	Total FAD	M05494:116:000000000-JGWM8:1:2115:16962:7971	4.8
	IML3694	ADI-66175 HKU1 S	Total FAD	M05494:116:000000000-JGWM8:1:1116:12905:7142	6.2
	IML3694	ADI-66175 HKU1 S	Total FAD	M05494:116:000000000-JGWM8:1:2113:13748:4186	9.6
	IML3694	ADI-66175 HKU1 S	Total FAD	M05494:116:000000000-JGWM8:1:2106:27848:7353	7.8
	IML3694	ADI-66175 HKU1 S	Total FAD	M05494:116:000000000-JGWM8:1:2118:2547:12644	9.2
	IML3694	ADI-66175 HKU1 S	Total FAD	M05494:116:000000000-JGWM8:1:2106:16928:8820	6.1
	IML3694	ADI-66175 HKU1 S	Total FAD	M05494:116:000000000-JGWM8:1:2103:10728:18273	5.8
	IML3694	ADI-66175 HKU1 S	Total FAD	M05494:116:000000000-JGWM8:1:2103:18837:11385	8.5
	IML3694	ADI-66175 HKU1 S	Total FAD	M05494:116:000000000-JGWM8:1:1111:27138:8024	5.4
	IML3694	ADI-66175 HKU1 S	Total FAD	M05494:116:000000000-JGWM8:1:2105:21224:3133	5.8
	IML3694	ADI-66175 HKU1 S	Total FAD	M05494:116:000000000-JGWM8:1:1117:14919:23437	9.2
	IML3694	ADI-66175 HKU1 S	Total FAD	M05494:116:000000000-JGWM8:1:2119:15041:14064	6.8
	IML3694	ADI-66175 HKU1 S	Total FAD	M05494:116:000000000-JGWM8:1:1108:7726:12688	0.3
	IML3694	ADI-66175 HKU1 S	Total FAD	M05494:116:000000000-JGWM8:1:2113:11332:17708	5.8
	IML3694	ADI-66175 HKU1 S	Total FAD	M05494:116:000000000-JGWM8:1:2107:18489:7661	5.8
	IML3694	ADI-66175 HKU1 S	Total FAD	M05494:116:000000000-JGWM8:1:2104:13202:9269	7.8
	IML3694	ADI-66175 HKU1 S	Total FAD	M05494:116:000000000-JGWM8:1:1102:22104:10734	8.8
	IML3694	ADI-66175 HKU1 S	Total FAD	M05494:116:000000000-JGWM8:1:2113:16053:2833	7.8
	IML3694	ADI-66175 HKU1 S	Total FAD	M05494:116:000000000-JGWM8:1:2107:26100:19977	6.8
	IML3694	ADI-66175 HKU1 S	Total FAD	M05494:116:000000000-JGWM8:1:1111:2783:9932	8.2
	IML3694	ADI-66175 HKU1 S	Total FAD	M05494:116:000000000-JGWM8:1:2117:28070:18074	5.8
	IML3694	ADI-66175 HKU1 S	Total FAD	M05494:116:000000000-JGWM8:1:1115:6519:20139	5.1
	IML3694	ADI-66175 HKU1 S	Total FAD	M05494:116:000000000-JGWM8:1:1107:22910:3043	6.8
	IML3694	ADI-66175 HKU1 S	Total FAD	M05494:116:000000000-JGWM8:1:2103:6514:17828	8.8
	IML3694	ADI-66175 HKU1 S	Total FAD	M05494:116:000000000-JGWM8:1:1113:23340:22599	8.5
	IML3694	ADI-66175 HKU1 S	Total FAD	M05494:116:000000000-JGWM8:1:2103:20795:14534	7.5
	IML3694	ADI-66175 HKU1 S	Total FAD	M05494:116:000000000-JGWM8:1:2104:8819:13251	6.1
	IML3694	ADI-66175 HKU1 S	Total FAD	M05494:116:000000000-JGWM8:1:1115:12697:5620	7.5
	IML3694	ADI-66175 HKU1 S	Total FAD	M05494:116:000000000-JGWM8:1:1117:10921:3255	6.8
	IML3694	ADI-66175 HKU1 S	Total FAD	M05494:116:000000000-JGWM8:1:1104:6266:20084	7.5
	IML3694	ADI-66175 HKU1 S	Total FAD	M05494:116:000000000-JGWM8:1:1113:25150:22140	6.8
	IML3694	ADI-66175 HKU1 S	Total FAD	M05494:116:000000000-JGWM8:1:2111:5894:7338	10.9
	IML3694	ADI-66175 HKU1 S	Total FAD	M05494:116:000000000-JGWM8:1:2118:27317:18828	5.1
	IML3694	ADI-66175 HKU1 S	Total FAD	M05494:116:000000000-JGWM8:1:2112:15029:4200	4.8
	IML3694	ADI-66175 HKU1 S	Total FAD	M05494:116:000000000-JGWM8:1:1103:19848:7407	8.5
	IML3694	ADI-66175 HKU1 S	Total FAD	M05494:116:000000000-JGWM8:1:2104:12782:2618	8.2
	IML3694	ADI-66175 HKU1 S	Total FAD	M05494:116:000000000-JGWM8:1:1110:9746:2496	6.1
	IML3694	ADI-66175 HKU1 S	Total FAD	M05494:116:000000000-JGWM8:1:1115:24535:20044	10.9
	IML3694	ADI-66175 HKU1 S	Total FAD	M05494:116:000000000-JGWM8:1:1112:12938:7857	6.1
	IML3694	ADI-66175 HKU1 S	Total FAD	M05494:116:000000000-JGWM8:1:1103:19903:14716	5.1
	IML3694	ADI-66175 HKU1 S	Total FAD	M05494:116:000000000-JGWM8:1:1116:8919:15523	3.7
	IML3694	ADI-66175 HKU1 S	Total FAD	M05494:116:000000000-JGWM8:1:1102:7205:18970	9.2
	IML3694	ADI-66175 HKU1 S	Total FAD	M05494:116:000000000-JGWM8:1:2113:26619:17494	9.2
	IML3694	ADI-66175 HKU1 S	Total FAD	M05494:116:000000000-JGWM8:1:1114:6470:11548	7.1
	IML3694	ADI-66175 HKU1 S	Total FAD	M05494:116:000000000-JGWM8:1:1112:5404:3787	8.5
	IML3694	ADI-66175 HKU1 S	Total FAD	M05494:116:000000000-JGWM8:1:1109:8493:10484	3.7
	IML3694	ADI-66175 HKU1 S	Total FAD	M05494:116:000000000-JGWM8:1:1114:22445:5078	6.5
	IML3694	ADI-66175 HKU1 S	Total FAD	M05494:116:000000000-JGWM8:1:2109:5933:21434	8.5
	IML3694	ADI-66175 HKU1 S	Total FAD	M05494:116:000000000-JGWM8:1:2108:3568:15805	6.8
	IML3694	ADI-66175 HKU1 S	Total FAD	M05494:116:000000000-JGWM8:1:1111:8767:11609	1.4
	IML3694	ADI-66175 HKU1 S	Total FAD	M05494:116:000000000-JGWM8:1:1116:12568:10303	9.5
	IML3694	ADI-66175 HKU1 S	Total FAD	M05494:116:000000000-JGWM8:1:1102:8105:21784	5.1
	IML3694	ADI-66175 HKU1 S	Total FAD	M05494:116:000000000-JGWM8:1:2108:25272:4909	8.5
	IML3694	ADI-66175 HKU1 S	Total FAD	M05494:116:000000000-JGWM8:1:2106:9356:1913	8.9
	IML3694	ADI-66175 HKU1 S	Total FAD	M05494:116:000000000-JGWM8:1:2113:11860:22890	7.1
	IML3694	ADI-66175 HKU1 S	Total FAD	M05494:116:000000000-JGWM8:1:2109:20884:2628	6.2
	IML3694	ADI-66175 HKU1 S	Total FAD	M05494:116:000000000-JGWM8:1:2108:13409:18096	5.8
	IML3694	ADI-66175 HKU1 S	Total FAD	M05494:116:000000000-JGWM8:1:2113:14151:13285	8.5
	IML3694	ADI-66175 HKU1 S	Total FAD	M05494:116:000000000-JGWM8:1:1103:18213:11703	8.5
	IML3694	ADI-66175 HKU1 S	Total FAD	M05494:116:000000000-JGWM8:1:2112:12281:9106	7.5
	IML3694	ADI-66175 HKU1 S	Total FAD	M05494:116:000000000-JGWM8:1:2112:16995:10375	10.3
	IML3694	ADI-66175 HKU1 S	Total FAD	M05494:116:000000000-JGWM8:1:1109:28150:13222	5.8
	IML3694	ADI-66175 HKU1 S	Total FAD	M05494:116:000000000-JGWM8:1:1117:17642:3842	8.8
	IML3694	ADI-66175 HKU1 S	Total FAD	M05494:116:000000000-JGWM8:1:1110:7905:15220	9.2
	IML3694	ADI-66175 HKU1 S	Total FAD	M05494:116:000000000-JGWM8:1:2102:25676:20653	8.5
	IML3694	ADI-66175 HKU1 S	Total FAD	M05494:116:000000000-JGWM8:1:1112:14816:3177	8.2
	IML3694	ADI-66175 HKU1 S	Total FAD	M05494:116:000000000-JGWM8:1:1105:15815:24427	6.8
	IML3694	ADI-66175 HKU1 S	Total FAD	M05494:116:000000000-JGWM8:1:2106:9780:4034	9.2
	IML3694	ADI-66175 HKU1 S	Total FAD	M05494:116:000000000-JGWM8:1:2115:12159:6993	7.5
	IML3694	ADI-66175 HKU1 S	Total FAD	M05494:116:000000000-JGWM8:1:2116:14424:16887	9.2
	IML3694	ADI-66175 HKU1 S	Total FAD	M05494:113:000000000-JGW9F:1:2119:19026:7027	9.6
	IML3694	ADI-66175 HKU1 S	Total FAD	M05494:117:000000000-JH2T6:1:1109:4222:16072	9.5
	IML3694	ADI-66175 HKU1 S	Total FAD	M05494:117:000000000-JH2T6:1:1103:27104:12234	9.6
	IML3694	ADI-66175 HKU1 S	Total FAD	M05494:117:000000000-JH2T6:1:1107:10474:20671	9.9
	IML3694	ADI-66175 HKU1 S	Total FAD	M05494:117:000000000-JH2T6:1:2104:9990:22979	9.5
	IML3694	ADI-66175 HKU1 S	Total FAD	M05494:117:000000000-JH2T6:1:2114:14430:22414	9.9
	IML3694	ADI-66175 HKU1 S	Total FAD	M05494:117:000000000-JH2T6:1:2104:17612:13125	9.5
	IML3694	ADI-66175 HKU1 S	Total FAD	M05494:117:000000000-JH2T6:1:1114:4634:8272	8.8
	IML3694	ADI-66175 HKU1 S	Total FAD	M05494:117:000000000-JH2T6:1:1119:17730:7715	6.8
	IML3694	ADI-66175 HKU1 S	Total FAD	M05494:117:000000000-JH2T6:1:1111:8543:22076	9.5
	IML3694	ADI-66175 HKU1 S	Total FAD	M05494:117:000000000-JH2T6:1:1107:9978:4838	9.5
	IML3694	ADI-66175 HKU1 S	Total FAD	M05494:117:000000000-JH2T6:1:1105:14497:14536	6.5
	IML3694	ADI-66175 HKU1 S	Total FAD	M05494:117:000000000-JH2T6:1:2109:10172:18424	9.5
	IML3694	ADI-66175 HKU1 S	Total FAD	M05494:117:000000000-JH2T6:1:2106:21959:18326	8.8
	IML3694	ADI-66175 HKU1 S	Total FAD	M05494:117:000000000-JH2T6:1:2113:13449:9967	8.8
	IML3694	ADI-66175 HKU1 S	Total FAD	M05494:117:000000000-JH2T6:1:1115:29375:13278	9.5
	IML3694	ADI-66175 HKU1 S	Total FAD	M05494:117:000000000-JH2T6:1:2101:12867:2780	8.9
	IML3694	ADI-66175 HKU1 S	Total FAD	M05494:117:000000000-JH2T6:1:2114:21590:16969	10.6
	IML3694	ADI-66175 HKU1 S	Total FAD	M05494:117:000000000-JH2T6:1:2101:20678:14808	8.2
	IML3694	ADI-66175 HKU1 S	Total FAD	M05494:117:000000000-JH2T6:1:2108:7573:5776	10.2
	IML3694	ADI-66175 HKU1 S	Total FAD	M05494:117:000000000-JH2T6:1:1105:16232:5948	11.6
	IML3694	ADI-66175 HKU1 S	Total FAD	M05494:117:000000000-JH2T6:1:1101:9729:8550	9.9
	IML3694	ADI-66175 HKU1 S	Total FAD	M05494:117:000000000-JH2T6:1:2116:4804:19617	8.2
	IML3694	ADI-66175 HKU1 S	Total FAD	M05494:117:000000000-JH2T6:1:1115:8788:22579	9.9
	IML3694	ADI-66175 HKU1 S	Total FAD	M05494:117:000000000-JH2T6:1:2109:20427:2744	7.1
	IML3694	ADI-66175 HKU1 S	Total FAD	M05494:117:000000000-JH2T6:1:1110:15093:6710	9.5
	IML3694	ADI-66175 HKU1 S	Total FAD	M05494:117:000000000-JH2T6:1:1102:26016:20033	9.9
	IML3694	ADI-66175 HKU1 S	Total FAD	M05494:117:000000000-JH2T6:1:1101:17510:7209	9.5
	IML3694	ADI-66175 HKU1 S	Total FAD	M05494:117:000000000-JH2T6:1:1119:22043:16981	7.1
	IML3694	ADI-66175 HKU1 S	Total FAD	M05494:117:000000000-JH2T6:1:1114:27803:12614	9.5
	IML3694	ADI-66175 HKU1 S	Total FAD	M05494:117:000000000-JH2T6:1:1102:26744:15228	10.3
	IML3694	ADI-66175 HKU1 S	Total FAD	M05494:117:000000000-JH2T6:1:2102:7491:17873	9.5
	IML3694	ADI-66175 HKU1 S	Total FAD	M05494:117:000000000-JH2T6:1:2113:28143:13654	9.6
	IML3694	ADI-66175 HKU1 S	Total FAD	M05494:117:000000000-JH2T6:1:2113:13178:11027	11.3
	IML3694	ADI-66175 HKU1 S	Total FAD	M05494:117:000000000-JH2T6:1:1112:18552:19187	9.9
	IML3694	ADI-66175 HKU1 S	Total FAD	M05494:117:000000000-JH2T6:1:1104:15454:18294	9.5
	IML3694	ADI-66175 HKU1 S	Total FAD	M05494:117:000000000-JH2T6:1:1115:7440:20716	8.5
	IML3694	ADI-66175 HKU1 S	Total FAD	M05494:117:000000000-JH2T6:1:1101:18611:9252	9.9
	IML3694	ADI-66175 HKU1 S	Total FAD	M05494:117:000000000-JH2T6:1:1111:8803:20994	9.6
	IML3694	ADI-66175 HKU1 S	Total FAD	M05494:117:000000000-JH2T6:1:2110:9196:16095	9.2
	IML3694	ADI-66175 HKU1 S	Total FAD	M05494:117:000000000-JH2T6:1:2110:11759:5908	11.6
	IML3694	ADI-66175 HKU1 S	Total FAD	M05494:117:000000000-JH2T6:1:1108:17246:24372	10.2
	IML3694	ADI-66175 HKU1 S	Total FAD	M05494:117:000000000-JH2T6:1:2109:20144:21769	9.5
	IML3694	ADI-66175 HKU1 S	Total FAD	M05494:117:000000000-JH2T6:1:2108:15736:11308	6.8
	IML3694	ADI-66175 HKU1 S	Total FAD	M05494:117:000000000-JH2T6:1:1114:22937:24744	9.6
	IML3694	ADI-66175 HKU1 S	Total FAD	M05494:117:000000000-JH2T6:1:2102:22817:17753	8.8
	IML3694	ADI-66175 HKU1 S	Total FAD	M05494:117:000000000-JH2T6:1:1112:22665:7946	9.5
	IML3694	ADI-66175 HKU1 S	Total FAD	M05494:117:000000000-JH2T6:1:1119:17580:21129	9.6
	IML3694	ADI-66175 HKU1 S	Total FAD	M05494:117:000000000-JH2T6:1:2106:17757:19243	13.5
	IML3694	ADI-66175 HKU1 S	Total FAD	M05494:117:000000000-JH2T6:1:1112:17916:5689	9.2
	IML3694	ADI-66175 HKU1 S	Total FAD	M05494:117:000000000-JH2T6:1:1107:16195:6161	9.5
	IML3694	ADI-66175 HKU1 S	Total FAD	M05494:117:000000000-JH2T6:1:2111:14760:11805	8.2
	IML3694	ADI-66175 HKU1 S	Total FAD	M05494:117:000000000-JH2T6:1:1115:6720:22719	10
	IML3694	ADI-66175 HKU1 S	Total FAD	M05494:117:000000000-JH2T6:1:1104:22071:7559	9.2
	IML3694	ADI-66175 HKU1 S	Total FAD	M05494:117:000000000-JH2T6:1:2117:9697:7890	9.5
	IML3694	ADI-66175 HKU1 S	Total FAD	M05494:117:000000000-JH2T6:1:2107:6121:19738	10.2
	IML3694	ADI-66175 HKU1 S	Total FAD	M05494:117:000000000-JH2T6:1:1103:13933:19317	8.5
	IML3694	ADI-66175 HKU1 S	Total FAD	M05494:117:000000000-JH2T6:1:2117:22482:10799	9.2
	IML3694	ADI-66175 HKU1 S	Total FAD	M05494:117:000000000-JH2T6:1:2118:7924:16011	9.9
	IML3694	ADI-66175 HKU1 S	Total FAD	M05494:117:000000000-JH2T6:1:1118:14874:17518	9.2
	IML3694	ADI-66175 HKU1 S	Total FAD	M05494:117:000000000-JH2T6:1:2115:25588:6409	8.8
	IML3694	ADI-66175 HKU1 S	Total FAD	M05494:117:000000000-JH2T6:1:1111:28700:14432	6.1
	IML3694	ADI-66175 HKU1 S	Total FAD	M05494:117:000000000-JH2T6:1:2104:17927:15671	9.5
	IML3694	ADI-66175 HKU1 S	Total FAD	M05494:117:000000000-JH2T6:1:1103:14480:23612	9.5
	IML3694	ADI-66175 HKU1 S	Total FAD	M05494:117:000000000-JH2T6:1:1119:7394:3227	8.8
	IML3694	ADI-66175 HKU1 S	Total FAD	M05494:117:000000000-JH2T6:1:1101:17076:18826	8.8
	IML3694	ADI-66175 HKU1 S	Total FAD	M05494:117:000000000-JH2T6:1:2110:19013:3348	9.5
	IML3694	ADI-66175 HKU1 S	Total FAD	M05494:117:000000000-JH2T6:1:2104:7340:18782	9.6
	IML3694	ADI-66175 HKU1 S	Total FAD	M05494:117:000000000-JH2T6:1:2109:4036:20665	10.2
	IML3694	ADI-66175 HKU1 S	Total FAD	M05494:117:000000000-JH2T6:1:2107:19999:3152	9.5
	IML3694	ADI-66175 HKU1 S	Total FAD	M05494:117:000000000-JH2T6:1:1119:23209:13499	10.2
	IML3694	ADI-66175 HKU1 S	Total FAD	M05494:117:000000000-JH2T6:1:1116:10380:6212	12.6
	IML3694	ADI-66175 HKU1 S	Total FAD	M05494:117:000000000-JH2T6:1:1112:6720:12634	6.8
	IML3694	ADI-66175 HKU1 S	Total FAD	M05494:117:000000000-JH2T6:1:1104:29326:10195	9.6
	IML3694	ADI-66175 HKU1 S	Total FAD	M05494:117:000000000-JH2T6:1:2117:7578:22759	12.2
	IML3694	ADI-66175 HKU1 S	Total FAD	M05494:117:000000000-JH2T6:1:1102:19098:20948	9.2
	IML3694	ADI-66175 HKU1 S	Total FAD	M05494:117:000000000-JH2T6:1:1112:21908:8693	8.2
	IML3694	ADI-66175 HKU1 S	Total FAD	M05494:117:000000000-JH2T6:1:2102:3019:8611	9.5
	IML3694	ADI-66175 HKU1 S	Total FAD	M05494:117:000000000-JH2T6:1:1114:5530:14945	11.8
	IML3694	ADI-66175 HKU1 S	Total FAD	M05494:117:000000000-JH2T6:1:2114:5143:7356	6.8
	IML3694	ADI-66175 HKU1 S	Total FAD	M05494:117:000000000-JH2T6:1:1104:16673:7140	9.5
	IML3694	ADI-66175 HKU1 S	Total FAD	M05494:117:000000000-JH2T6:1:2111:11381:5077	9.5
	IML3694	ADI-66175 HKU1 S	Total FAD	M05494:117:000000000-JH2T6:1:2114:9006:3909	9.6
	IML3694	ADI-66175 HKU1 S	Total FAD	M05494:117:000000000-JH2T6:1:2102:6500:18765	9.5
	IML3694	ADI-66175 HKU1 S	Total FAD	M05494:117:000000000-JH2T6:1:1101:25926:13386	10.2
	IML3694	ADI-66175 HKU1 S	Total FAD	M05494:117:000000000-JH2T6:1:2112:23021:11682	10.9
	IML3694	ADI-66175 HKU1 S	Total FAD	M05494:117:000000000-JH2T6:1:2104:11573:7739	5.4
	IML3694	ADI-66175 HKU1 S	Total FAD	M05494:117:000000000-JH2T6:1:2113:18945:7189	8.9
	IML3694	ADI-66175 HKU1 S	Total FAD	M05494:117:000000000-JH2T6:1:1102:17677:6791	10.6
	IML3694	ADI-66175 HKU1 S	Total FAD	M05494:117:000000000-JH2T6:1:1109:8437:11193	8.5
	IML3694	ADI-66175 HKU1 S	Total FAD	M05494:117:000000000-JH2T6:1:1105:14238:4043	9.9
	IML3694	ADI-66175 HKU1 S	Total FAD	M05494:117:000000000-JH2T6:1:1101:23086:8931	9.9
	IML3694	ADI-66175 HKU1 S	Total FAD	M05494:117:000000000-JH2T6:1:1103:26342:7769	10.6
	IML3694	ADI-66175 HKU1 S	Total FAD	M05494:117:000000000-JH2T6:1:2101:8349:3931	11.2
	IML3694	ADI-66175 HKU1 S	Total FAD	M05494:117:000000000-JH2T6:1:2114:22923:9769	7.1
	IML3694	ADI-66175 HKU1 S	Total FAD	M05494:117:000000000-JH2T6:1:1113:25948:19548	9.5
	IML3694	ADI-66175 HKU1 S	Total FAD	M05494:117:000000000-JH2T6:1:2113:26657:16440	6.1
	IML3694	ADI-66175 HKU1 S	Total FAD	M05494:117:000000000-JH2T6:1:1101:19282:9338	11.3
	IML3694	ADI-66175 HKU1 S	Total FAD	M05494:117:000000000-JH2T6:1:1119:23462:3691	6.8
	IML3694	ADI-66175 HKU1 S	Total FAD	M05494:117:000000000-JH2T6:1:1104:14709:20661	9.6
	IML3694	ADI-66175 HKU1 S	Total FAD	M05494:117:000000000-JH2T6:1:2102:10011:7262	9.9
	IML3694	ADI-66175 HKU1 S	Total FAD	M05494:117:000000000-JH2T6:1:1109:23008:7886	9.5
	IML3694	ADI-66175 HKU1 S	Total FAD	M05494:117:000000000-JH2T6:1:2112:15641:23692	9.9
	IML3694	ADI-66175 HKU1 S	Total FAD	M05494:117:000000000-JH2T6:1:1101:25737:11065	9.5
	IML3694	ADI-66175 HKU1 S	Total FAD	M05494:117:000000000-JH2T6:1:2115:3723:17089	9.6
	IML3694	ADI-66175 HKU1 S	Total FAD	M05494:117:000000000-JH2T6:1:2104:6842:10107	10.2
	IML3694	ADI-66175 HKU1 S	Total FAD	M05494:117:000000000-JH2T6:1:2119:27712:7313	9.5
	IML3694	ADI-66175 HKU1 S	Total FAD	M05494:117:000000000-JH2T6:1:1116:21816:8625	9.5
	IML3694	ADI-66175 HKU1 S	Total FAD	M05494:117:000000000-JH2T6:1:1104:16656:12710	9.2
	IML3694	ADI-66175 HKU1 S	Total FAD	M05494:117:000000000-JH2T6:1:1119:4446:20380	9.5
	IML3694	ADI-66175 HKU1 S	Total FAD	M05494:117:000000000-JH2T6:1:1106:12768:19336	9.9
	IML3694	ADI-66175 HKU1 S	Total FAD	M05494:117:000000000-JH2T6:1:1107:18582:4793	10.6
	IML3694	ADI-66175 HKU1 S	Total FAD	M05494:117:000000000-JH2T6:1:2101:26268:15919	9.6
	IML3694	ADI-66175 HKU1 S	Total FAD	M05494:117:000000000-JH2T6:1:1115:24387:9659	9.6
	IML3694	ADI-66175 HKU1 S	Total FAD	M05494:117:000000000-JH2T6:1:1101:2789:10741	10.2
	IML3694	ADI-66175 HKU1 S	Total FAD	M05494:117:000000000-JH2T6:1:1108:27219:14509	9.5
	IML3694	ADI-66175 HKU1 S	Total FAD	M05494:117:000000000-JH2T6:1:2109:11652:6165	10.2
	IML3694	ADI-66175 HKU1 S	Total FAD	M05494:117:000000000-JH2T6:1:1103:8816:16177	9.5
	IML3694	ADI-66175 HKU1 S	Total FAD	M05494:117:000000000-JH2T6:1:1104:21025:17429	7.1
	IML3694	ADI-66175 HKU1 S	Total FAD	M05494:117:000000000-JH2T6:1:2107:12417:18254	7.5
	IML3694	ADI-66175 HKU1 S	Total FAD	M05494:117:000000000-JH2T6:1:2113:15979:3632	9.9
	IML3694	ADI-66175 HKU1 S	Total FAD	M05494:117:000000000-JH2T6:1:1101:11878:4761	9.9
	IML3694	ADI-66175 HKU1 S	Total FAD	M05494:117:000000000-JH2T6:1:2106:27854:9688	9.9
	IML3694	ADI-66175 HKU1 S	Total FAD	M05494:117:000000000-JH2T6:1:1105:21703:8308	9.9
	IML3694	ADI-66175 HKU1 S	Total FAD	M05494:117:000000000-JH2T6:1:2102:6082:19270	9.9
	IML3694	ADI-66175 HKU1 S	Total FAD	M05494:117:000000000-JH2T6:1:2105:4652:15450	9.9
	IML3694	ADI-66175 HKU1 S	Total FAD	M05494:117:000000000-JH2T6:1:1106:18101:14078	9.6
	IML3694	ADI-66175 HKU1 S	Total FAD	M05494:117:000000000-JH2T6:1:2111:9218:20983	9.9
	IML3695	ADI-67983 RBD	Real	M05494:116:000000000-JGWM8:1:2118:9966:11877	0.3
	IML3695	ADI-67983 RBD	Real	M05494:116:000000000-JGWM8:1:2112:16814:23603	0.7
	IML3695	ADI-67983 RBD	Real	M05494:116:000000000-JGWM8:1:1111:13183:9983	0.7
	IML3695	ADI-67983 RBD	Real	M05494:113:000000000-JGW9F:1:2109:11916:6774	4.4
	IML3695	ADI-67983 RBD	Real	M05494:113:000000000-JGW9F:1:1102:17868:3616	4.4
	IML3695	ADI-67983 RBD	Real	M05494:113:000000000-JGW9F:1:1118:24784:3049	1.4
	IML3695	ADI-67983 RBD	Real	M05494:113:000000000-JGW9F:1:2114:21407:5955	3.1
	IML3695	ADI-67983 RBD	Real	M05494:113:000000000-JGW9F:1:2111:18438:7543	3.4
	IML3695	ADI-67983 RBD	Real	M05494:113:000000000-JGW9F:1:1104:23592:4352	1.4
	IML3695	ADI-67983 RBD	Real	M05494:113:000000000-JGW9F:1:1115:4004:8440	3.7
	IML3695	ADI-67983 RBD	Real	M05494:113:000000000-JGW9F:1:2109:17368:8815	4.4
	IML3695	ADI-67983 RBD	Real	M05494:113:000000000-JGW9F:1:2117:12124:20869	5.6
	IML3695	ADI-67983 RBD	Real	M05494:113:000000000-JGW9F:1:2114:19434:18436	3.1
[truncated: 291 more rows]
[truncated: 6 more columns]
